# Supplementary material for: 4-(5-Oxo-5H-1,2,4-dithia­zol-3-yl)phenyl 4-methyl­benzene­sulfonate
Source: Acta Crystallogr Sect E Struct Rep Online. 2012 Jan 18;68(Pt 2):o450. doi: 10.1107/S1600536811055607 (PMC3275205; doi:10.1107/S1600536811055607)
Supplement: Supplementary file 1 [file e-68-0o450-sup1.cif]

##############################################################################
#                                                                            #
# This CIF contains the data in a paper accepted for publication in          #
# Acta Crystallographica Section E. It conforms to the requirements of       #
# Notes for Authors for Acta Crystallographica Section E, and has been       #
# peer reviewed under the auspices of the IUCr Commission on Journals.       #
#                                                                            #
# Full details of the Crystallographic Information File format               #
# are given in the paper "The Crystallographic Information File (CIF):       #
# a New Standard Archive File for Crystallography" by S. R. Hall, F. H.      #
# Allen and I. D. Brown [Acta Cryst. (1991), A47, 655-685].                  #
#                                                                            #
# The current version of the core CIF dictionary is obtainable from          #
# ftp://ftp.iucr.org/pub/cif_core.dic.                                       #
#                                                                            #
# Software is freely available for graphical display of the structure(s)     #
# in this CIF. For information consult the CIF software page                 #
# http://www.iucr.org/resources/cif/software.                                #
#                                                                            #
# This file may be used for bona fide research purposes within the           #
# scientific community so long as proper attribution is given to the journal # 
# article from which it was obtained.                                        #
#                                                                            #
##############################################################################
data_I
_audit_creation_method
;
  Olex2 1.1
  (compiled 2011.02.15 svn.r1672, GUI svn.r3494)
;
_chemical_name_systematic
;
4-(5-Oxo-5<i>H</i>-1,2,4-dithiazol-3-yl)phenyl 4-methylbenzenesulfonate
;
_chemical_name_common     ?
_chemical_formula_moiety     'C15 H11 N O4 S3'
_chemical_formula_sum     'C15 H11 N O4 S3'
_chemical_formula_iupac     'C15 H11 N O4 S3'
_chemical_formula_weight     365.43
_chemical_melting_point     ?
_space_group_crystal_system     orthorhombic
_space_group_name_H-M_alt     'P b c n'
_space_group_name_Hall     '-P 2n 2ab'
loop_
    _space_group_symop_id
    _space_group_symop_operation_xyz
    1 'x, y, z'
    2 '-x+1/2, -y+1/2, z+1/2'
    3 'x+1/2, -y+1/2, -z'
    4 '-x, y, -z+1/2'
    5 '-x, -y, -z'
    6 'x-1/2, y-1/2, -z-1/2'
    7 '-x-1/2, y-1/2, z'
    8 'x, -y, z-1/2'
_cell_length_a     30.2449(9)
_cell_length_b     7.0841(3)
_cell_length_c     14.6755(5)
_cell_angle_alpha     90.00
_cell_angle_beta     90.00
_cell_angle_gamma     90.00
_cell_volume     3144.36(18)
_cell_formula_units_Z     8
_cell_measurement_reflns_used     3356
_cell_measurement_theta_min     2.8696
_cell_measurement_theta_max     28.7675
_cell_measurement_temperature     145.0
_exptl_crystal_description     block
_exptl_crystal_colour     colorless
_exptl_crystal_size_max     0.25
_exptl_crystal_size_mid     0.20
_exptl_crystal_size_min     0.20
_exptl_crystal_density_diffrn     1.544
_exptl_crystal_density_meas     ?
_exptl_crystal_density_method     'not measured'
_exptl_crystal_F_000     1504
_exptl_absorpt_coefficient_mu     0.490
_exptl_absorpt_correction_type     multi-scan
_exptl_absorpt_process_details
;
(CrysAlis PRO; Agilent, 2010)
;
_exptl_absorpt_correction_T_min     0.95148
_exptl_absorpt_correction_T_max     1.00000
_exptl_special_details
;
CrysAlisPro, Agilent Technologies,
Version 1.171.35.11 (release 16-05-2011 CrysAlis171 .NET)
(compiled May 16 2011,17:55:39)
Empirical absorption correction using spherical harmonics,
implemented in SCALE3 ABSPACK scaling algorithm.
;
_diffrn_ambient_temperature     145.0
_diffrn_radiation_type     'Mo K\a'
_diffrn_radiation_wavelength     0.7107
_diffrn_radiation_monochromator     graphite
_diffrn_measurement_device_type     'Agilent Xcalibur Eos'
_diffrn_measurement_method     '\w scans'
_diffrn_detector_area_resol_mean     16.0874
_diffrn_reflns_number     6725
_diffrn_reflns_av_R_equivalents     0.0218
_diffrn_reflns_theta_min     2.95
_diffrn_reflns_theta_max     25.00
_diffrn_reflns_theta_full     25.00
_diffrn_measured_fraction_theta_max     0.999
_diffrn_measured_fraction_theta_full     0.999
_diffrn_reflns_limit_h_min     -33
_diffrn_reflns_limit_h_max     35
_diffrn_reflns_limit_k_min     -6
_diffrn_reflns_limit_k_max     8
_diffrn_reflns_limit_l_min     -10
_diffrn_reflns_limit_l_max     17
_diffrn_standards_number     ?
_diffrn_standards_interval_count     ?
_diffrn_standards_interval_time     ?
_diffrn_standards_decay_%     ?
_refine_special_details
;
Refinement of <i>F</i>^2^ against ALL reflections. The weighted <i>R</i>-factor
<i>wR</i> and goodness of fit <i>S</i> are based on <i>F</i>^2^, conventional
<i>R</i>-factors <i>R</i> are based on <i>F</i>, with <i>F</i> set to zero for
negative <i>F</i>^2^. The threshold expression of <i>F</i>^2^ >
\s(<i>F</i>^2^) is used only for calculating <i>R</i>-factors(gt) <i>etc</i>.
and is not relevant to the choice of reflections for refinement.
<i>R</i>-factors based on <i>F</i>^2^ are statistically about twice as large
as those based on <i>F</i>, and <i>R</i>- factors based on ALL data will be
even larger.
;
_reflns_number_total     2775
_reflns_number_gt     2355
_reflns_threshold_expression     I>2sigma(I)
_refine_ls_structure_factor_coef     Fsqd
_refine_ls_matrix_type     full
_refine_ls_R_factor_all     0.0403
_refine_ls_R_factor_gt     0.0315
_refine_ls_wR_factor_gt     0.0731
_refine_ls_wR_factor_ref     0.0779
_refine_ls_goodness_of_fit_ref     1.040
_refine_ls_restrained_S_all     1.040
_refine_ls_number_reflns     2775
_refine_ls_number_parameters     209
_refine_ls_number_restraints     0
_refine_ls_hydrogen_treatment     constr
_refine_ls_weighting_scheme     calc
_refine_ls_weighting_details
         'calc w=1/[\s^2^(Fo^2^)+(0.0338P)^2^+1.4416P] where P=(Fo^2^+2Fc^2^)/3'
_atom_sites_solution_hydrogens     geom
_atom_sites_solution_primary     direct
_atom_sites_solution_secondary     difmap
_refine_ls_shift/su_max     0.001
_refine_ls_shift/su_mean     0.000
_refine_diff_density_max     0.408
_refine_diff_density_min     -0.293
_refine_ls_extinction_method     none
_refine_ls_extinction_coef     ?
loop_
    _atom_type_symbol
    _atom_type_description
    _atom_type_scat_dispersion_real
    _atom_type_scat_dispersion_imag
    _atom_type_scat_source
    'C' 'C' 0.0033 0.0016
                         'International Tables Vol C Tables 4.2.6.8 and 6.1.1.4'
    'H' 'H' 0.0000 0.0000
                         'International Tables Vol C Tables 4.2.6.8 and 6.1.1.4'
    'N' 'N' 0.0061 0.0033
                         'International Tables Vol C Tables 4.2.6.8 and 6.1.1.4'
    'O' 'O' 0.0106 0.0060
                         'International Tables Vol C Tables 4.2.6.8 and 6.1.1.4'
    'S' 'S' 0.1246 0.1234
                         'International Tables Vol C Tables 4.2.6.8 and 6.1.1.4'
_computing_data_collection
;
CrysAlis PRO (Agilent, 2010)
;
_computing_cell_refinement
;
CrysAlis PRO (Agilent, 2010)
;
_computing_data_reduction
;
CrysAlis PRO (Agilent, 2010)
;
_computing_structure_solution     'SHELXS97 (Sheldrick, 2008)'
_computing_structure_refinement     'SHELXL97 (Sheldrick, 2008)'
_computing_molecular_graphics
;
<i>OLEX2</i> (Dolomanov <i>et al.</i>, 2009)
;
_computing_publication_material
;
<i>OLEX2</i> (Dolomanov <i>et al.</i>, 2009)
;
loop_
    _atom_site_type_symbol
    _atom_site_label
    _atom_site_fract_x
    _atom_site_fract_y
    _atom_site_fract_z
    _atom_site_U_iso_or_equiv
    _atom_site_adp_type
    _atom_site_calc_flag
    _atom_site_refinement_flags
    _atom_site_occupancy
    _atom_site_symmetry_multiplicity
    _atom_site_disorder_assembly
    _atom_site_disorder_group
    S S1 -0.163728(17) 0.52253(8) 0.56985(4) 0.03114(16) Uani d . 1 1 . .
    S S2 0.060198(17) 0.13631(7) 0.67063(4) 0.02683(15) Uani d . 1 1 . .
    S S3 0.094456(17) -0.09859(7) 0.70721(4) 0.02913(15) Uani d . 1 1 . .
    O O1 -0.20211(5) 0.5638(2) 0.51776(12) 0.0445(4) Uani d . 1 1 . .
    O O2 -0.13702(5) 0.6722(2) 0.60383(12) 0.0418(4) Uani d . 1 1 . .
    O O3 0.05762(5) -0.4287(2) 0.68332(12) 0.0405(4) Uani d . 1 1 . .
    O O4 -0.13468(5) 0.3962(2) 0.50138(10) 0.0308(4) Uani d . 1 1 . .
    N N2 0.01393(5) -0.1767(2) 0.63961(12) 0.0252(4) Uani d . 1 1 . .
    C C1 -0.17634(6) 0.3654(3) 0.65777(15) 0.0255(5) Uani d . 1 1 . .
    C C2 -0.15800(7) 0.3921(3) 0.74340(16) 0.0312(5) Uani d . 1 1 . .
    H H2 -0.1378 0.4924 0.7540 0.037 Uiso calc R 1 1 . .
    C C3 -0.16952(7) 0.2713(4) 0.81257(16) 0.0379(6) Uani d . 1 1 . .
    H H3 -0.1574 0.2903 0.8716 0.045 Uiso calc R 1 1 . .
    C C4 -0.19842(7) 0.1220(4) 0.79851(17) 0.0388(6) Uani d . 1 1 . .
    C C5 -0.21578(7) 0.0968(3) 0.71170(18) 0.0402(6) Uani d . 1 1 . .
    H H5 -0.2353 -0.0057 0.7007 0.048 Uiso calc R 1 1 . .
    C C6 -0.20530(7) 0.2173(3) 0.64109(16) 0.0324(5) Uani d . 1 1 . .
    H H6 -0.2177 0.1993 0.5822 0.039 Uiso calc R 1 1 . .
    C C7 -0.21083(9) -0.0087(5) 0.8753(2) 0.0632(9) Uani d . 1 1 . .
    H H7A -0.2430 -0.0261 0.8761 0.095 Uiso calc R 1 1 . .
    H H7B -0.2012 0.0460 0.9333 0.095 Uiso calc R 1 1 . .
    H H7C -0.1964 -0.1311 0.8664 0.095 Uiso calc R 1 1 . .
    C C8 -0.09673(6) 0.3042(3) 0.53602(14) 0.0249(5) Uani d . 1 1 . .
    C C9 -0.05942(6) 0.4055(3) 0.55942(15) 0.0287(5) Uani d . 1 1 . .
    H H9 -0.0588 0.5390 0.5535 0.034 Uiso calc R 1 1 . .
    C C10 -0.02302(7) 0.3088(3) 0.59164(15) 0.0275(5) Uani d . 1 1 . .
    H H10 0.0028 0.3762 0.6091 0.033 Uiso calc R 1 1 . .
    C C11 -0.02389(6) 0.1121(3) 0.59875(13) 0.0218(4) Uani d . 1 1 . .
    C C12 -0.06182(6) 0.0141(3) 0.57370(14) 0.0245(4) Uani d . 1 1 . .
    H H12 -0.0625 -0.1197 0.5780 0.029 Uiso calc R 1 1 . .
    C C13 -0.09845(7) 0.1102(3) 0.54266(14) 0.0264(5) Uani d . 1 1 . .
    H H13 -0.1245 0.0437 0.5261 0.032 Uiso calc R 1 1 . .
    C C14 0.01431(6) 0.0060(3) 0.63420(13) 0.0224(4) Uani d . 1 1 . .
    C C15 0.05148(7) -0.2615(3) 0.67444(15) 0.0282(5) Uani d . 1 1 . .
loop_
    _atom_site_aniso_label
    _atom_site_aniso_U_11
    _atom_site_aniso_U_22
    _atom_site_aniso_U_33
    _atom_site_aniso_U_12
    _atom_site_aniso_U_13
    _atom_site_aniso_U_23
    S1 0.0248(3) 0.0286(3) 0.0401(3) 0.0061(2) 0.0028(2) 0.0039(3)
    S2 0.0256(3) 0.0214(3) 0.0335(3) 0.0013(2) -0.0051(2) -0.0017(2)
    S3 0.0264(3) 0.0249(3) 0.0361(3) 0.0036(2) -0.0070(2) -0.0011(2)
    O1 0.0302(8) 0.0534(11) 0.0498(11) 0.0164(8) -0.0020(8) 0.0137(9)
    O2 0.0383(9) 0.0240(8) 0.0631(11) -0.0013(7) 0.0100(9) -0.0006(8)
    O3 0.0388(9) 0.0220(8) 0.0607(11) 0.0036(7) -0.0145(9) 0.0032(8)
    O4 0.0254(7) 0.0375(9) 0.0297(8) 0.0089(6) -0.0002(7) 0.0033(7)
    N2 0.0254(9) 0.0224(9) 0.0279(10) 0.0009(7) -0.0009(8) 0.0009(8)
    C1 0.0181(10) 0.0261(11) 0.0322(11) 0.0028(8) 0.0013(9) -0.0050(9)
    C2 0.0237(11) 0.0336(12) 0.0362(13) -0.0027(9) -0.0021(10) -0.0091(10)
    C3 0.0297(12) 0.0543(16) 0.0296(12) 0.0033(11) -0.0023(11) -0.0029(11)
    C4 0.0259(12) 0.0476(15) 0.0428(14) 0.0008(10) 0.0059(11) 0.0102(12)
    C5 0.0270(12) 0.0368(13) 0.0566(16) -0.0108(10) 0.0000(11) 0.0002(12)
    C6 0.0255(11) 0.0347(12) 0.0369(13) -0.0022(10) -0.0040(10) -0.0060(11)
    C7 0.0435(15) 0.081(2) 0.065(2) -0.0094(15) 0.0105(15) 0.0295(17)
    C8 0.0214(10) 0.0319(12) 0.0215(10) 0.0066(9) 0.0007(9) 0.0013(9)
    C9 0.0280(11) 0.0229(11) 0.0350(12) 0.0024(9) 0.0036(10) 0.0027(10)
    C10 0.0221(10) 0.0275(11) 0.0329(12) -0.0001(9) -0.0001(9) -0.0009(10)
    C11 0.0230(10) 0.0237(11) 0.0186(10) 0.0030(8) 0.0034(8) -0.0004(8)
    C12 0.0259(10) 0.0230(11) 0.0247(10) -0.0002(8) 0.0027(9) -0.0016(9)
    C13 0.0238(10) 0.0289(12) 0.0266(11) -0.0004(9) 0.0013(9) -0.0017(9)
    C14 0.0223(10) 0.0263(11) 0.0185(10) 0.0002(8) 0.0030(8) -0.0025(9)
    C15 0.0293(11) 0.0252(12) 0.0300(11) 0.0001(9) -0.0028(10) -0.0007(9)
_geom_special_details
;
All e.s.d.'s (except the e.s.d. in the dihedral angle between two l.s. planes)
are estimated using the full covariance matrix. The cell e.s.d.'s are taken
into account individually in the estimation of e.s.d.'s in distances, angles
and torsion angles; correlations between e.s.d.'s in cell parameters are only
used when they are defined by crystal symmetry. An approximate (isotropic)
treatment of cell e.s.d.'s is used for estimating e.s.d.'s involving l.s.
planes.
;
loop_
    _geom_bond_atom_site_label_1
    _geom_bond_atom_site_label_2
    _geom_bond_site_symmetry_2
    _geom_bond_distance
    _geom_bond_publ_flag
    S1 O1 . 1.4204(16) ?
    S1 O2 . 1.4229(16) ?
    S1 O4 . 1.6069(15) ?
    S1 C1 . 1.746(2) ?
    S2 S3 . 2.0325(7) ?
    S2 C14 . 1.7506(19) ?
    S3 C15 . 1.803(2) ?
    O3 C15 . 1.206(2) ?
    O4 C8 . 1.414(2) ?
    N2 C14 . 1.297(2) ?
    N2 C15 . 1.383(3) ?
    C1 C2 . 1.387(3) ?
    C1 C6 . 1.388(3) ?
    C2 H2 . 0.9500 ?
    C2 C3 . 1.373(3) ?
    C3 H3 . 0.9500 ?
    C3 C4 . 1.387(3) ?
    C4 C5 . 1.390(3) ?
    C4 C7 . 1.506(3) ?
    C5 H5 . 0.9500 ?
    C5 C6 . 1.380(3) ?
    C6 H6 . 0.9500 ?
    C7 H7A . 0.9800 ?
    C7 H7B . 0.9800 ?
    C7 H7C . 0.9800 ?
    C8 C9 . 1.381(3) ?
    C8 C13 . 1.379(3) ?
    C9 H9 . 0.9500 ?
    C9 C10 . 1.380(3) ?
    C10 H10 . 0.9500 ?
    C10 C11 . 1.398(3) ?
    C11 C12 . 1.390(3) ?
    C11 C14 . 1.473(3) ?
    C12 H12 . 0.9500 ?
    C12 C13 . 1.378(3) ?
    C13 H13 . 0.9500 ?
loop_
    _geom_angle_atom_site_label_1
    _geom_angle_atom_site_label_2
    _geom_angle_atom_site_label_3
    _geom_angle_site_symmetry_1
    _geom_angle_site_symmetry_3
    _geom_angle
    _geom_angle_publ_flag
    O1 S1 O2 . . 119.95(10) ?
    O1 S1 O4 . . 103.00(9) ?
    O1 S1 C1 . . 110.51(10) ?
    O2 S1 O4 . . 108.89(9) ?
    O2 S1 C1 . . 109.88(10) ?
    O4 S1 C1 . . 103.08(9) ?
    C14 S2 S3 . . 93.04(7) ?
    C15 S3 S2 . . 94.93(7) ?
    C8 O4 S1 . . 118.39(13) ?
    C14 N2 C15 . . 116.67(17) ?
    C2 C1 S1 . . 119.67(16) ?
    C2 C1 C6 . . 121.0(2) ?
    C6 C1 S1 . . 119.29(17) ?
    C1 C2 H2 . . 120.6 ?
    C3 C2 C1 . . 118.9(2) ?
    C3 C2 H2 . . 120.6 ?
    C2 C3 H3 . . 119.2 ?
    C2 C3 C4 . . 121.7(2) ?
    C4 C3 H3 . . 119.2 ?
    C3 C4 C5 . . 118.2(2) ?
    C3 C4 C7 . . 121.0(2) ?
    C5 C4 C7 . . 120.9(2) ?
    C4 C5 H5 . . 119.3 ?
    C6 C5 C4 . . 121.5(2) ?
    C6 C5 H5 . . 119.3 ?
    C1 C6 H6 . . 120.7 ?
    C5 C6 C1 . . 118.7(2) ?
    C5 C6 H6 . . 120.7 ?
    C4 C7 H7A . . 109.5 ?
    C4 C7 H7B . . 109.5 ?
    C4 C7 H7C . . 109.5 ?
    H7A C7 H7B . . 109.5 ?
    H7A C7 H7C . . 109.5 ?
    H7B C7 H7C . . 109.5 ?
    C9 C8 O4 . . 120.89(18) ?
    C13 C8 O4 . . 116.98(18) ?
    C13 C8 C9 . . 122.11(19) ?
    C8 C9 H9 . . 120.7 ?
    C10 C9 C8 . . 118.61(19) ?
    C10 C9 H9 . . 120.7 ?
    C9 C10 H10 . . 119.8 ?
    C9 C10 C11 . . 120.38(19) ?
    C11 C10 H10 . . 119.8 ?
    C10 C11 C14 . . 121.35(18) ?
    C12 C11 C10 . . 119.56(18) ?
    C12 C11 C14 . . 119.07(17) ?
    C11 C12 H12 . . 119.9 ?
    C13 C12 C11 . . 120.30(19) ?
    C13 C12 H12 . . 119.9 ?
    C8 C13 H13 . . 120.5 ?
    C12 C13 C8 . . 119.03(19) ?
    C12 C13 H13 . . 120.5 ?
    N2 C14 S2 . . 120.98(15) ?
    N2 C14 C11 . . 121.59(17) ?
    C11 C14 S2 . . 117.42(14) ?
    O3 C15 S3 . . 119.25(16) ?
    O3 C15 N2 . . 126.36(19) ?
    N2 C15 S3 . . 114.38(15) ?
_iucr_refine_instructions_details
;
TITL 110706_s1_yjz in Pbcn #60
CELL 0.71073 30.24491 7.08413 14.6755 90 90 90
ZERR 8 0.00088 0.00025 0.00054 0 0 0
LATT 1
SYMM 0.5-X,0.5-Y,0.5+Z
SYMM 0.5+X,0.5-Y,-Z
SYMM -X,+Y,0.5-Z
SFAC C H N O S
UNIT 120 88 8 32 24
L.S. 10
PLAN  5
SIZE 0.2 0.2 0.25
TEMP -128.15
MPLA 6 C1 C2 C3 C4 C5 C6
MPLA 6 C8 C9 C10 C11 C12 C13
MPLA 5 N2 C14 S2 S3 C15
REM reset to Pbcn #60
BOND $H
htab
conf
fmap 2
acta
OMIT -3 50
REM <HKL>E:/CCD%20data/1107/olex2_110706_s1_yjz/110706_s1_yjz.hkl</HKL>
WGHT    0.033800    1.435800
FVAR       2.46289
S1    5   -0.163728    0.522529    0.569847    11.00000    0.02478    0.02855 =
         0.04009    0.00386    0.00279    0.00610
S2    5    0.060198    0.136311    0.670631    11.00000    0.02560    0.02140 =
         0.03349   -0.00171   -0.00506    0.00128
S3    5    0.094456   -0.098588    0.707212    11.00000    0.02638    0.02492 =
         0.03610   -0.00110   -0.00697    0.00365
O1    4   -0.202113    0.563795    0.517756    11.00000    0.03017    0.05339 =
         0.04981    0.01373   -0.00204    0.01642
O2    4   -0.137022    0.672154    0.603827    11.00000    0.03833    0.02396 =
         0.06311   -0.00059    0.00998   -0.00126
O3    4    0.057624   -0.428711    0.683318    11.00000    0.03883    0.02200 =
         0.06071    0.00322   -0.01448    0.00359
O4    4   -0.134682    0.396192    0.501384    11.00000    0.02539    0.03747 =
         0.02969    0.00334   -0.00023    0.00892
N2    3    0.013933   -0.176706    0.639613    11.00000    0.02538    0.02244 =
         0.02788    0.00089   -0.00091    0.00094
C1    1   -0.176340    0.365351    0.657768    11.00000    0.01812    0.02613 =
         0.03215   -0.00497    0.00126    0.00277
C2    1   -0.158001    0.392115    0.743398    11.00000    0.02367    0.03358 =
         0.03624   -0.00907   -0.00212   -0.00269
AFIX  43
H2    2   -0.137798    0.492413    0.754024    11.00000   -1.20000
AFIX   0
C3    1   -0.169523    0.271260    0.812569    11.00000    0.02975    0.05429 =
         0.02958   -0.00288   -0.00226    0.00330
AFIX  43
H3    2   -0.157394    0.290330    0.871569    11.00000   -1.20000
AFIX   0
C4    1   -0.198422    0.122015    0.798514    11.00000    0.02591    0.04759 =
         0.04280    0.01018    0.00585    0.00082
C5    1   -0.215780    0.096801    0.711698    11.00000    0.02701    0.03683 =
         0.05664    0.00017    0.00001   -0.01078
AFIX  43
H5    2   -0.235307   -0.005746    0.700719    11.00000   -1.20000
AFIX   0
C6    1   -0.205299    0.217311    0.641089    11.00000    0.02547    0.03473 =
         0.03692   -0.00596   -0.00396   -0.00215
AFIX  43
H6    2   -0.217656    0.199339    0.582211    11.00000   -1.20000
AFIX   0
C7    1   -0.210831   -0.008723    0.875299    11.00000    0.04353    0.08108 =
         0.06509    0.02946    0.01054   -0.00938
AFIX 137
H7A   2   -0.242975   -0.026065    0.876107    11.00000   -1.50000
H7B   2   -0.201219    0.045974    0.933349    11.00000   -1.50000
H7C   2   -0.196372   -0.131146    0.866404    11.00000   -1.50000
AFIX   0
C8    1   -0.096725    0.304246    0.536019    11.00000    0.02139    0.03186 =
         0.02147    0.00126    0.00069    0.00658
C9    1   -0.059416    0.405536    0.559419    11.00000    0.02804    0.02292 =
         0.03500    0.00267    0.00358    0.00245
AFIX  43
H9    2   -0.058805    0.539045    0.553467    11.00000   -1.20000
AFIX   0
C10   1   -0.023022    0.308757    0.591644    11.00000    0.02212    0.02746 =
         0.03294   -0.00093   -0.00012   -0.00009
AFIX  43
H10   2    0.002766    0.376248    0.609094    11.00000   -1.20000
AFIX   0
C11   1   -0.023890    0.112057    0.598749    11.00000    0.02302    0.02373 =
         0.01865   -0.00037    0.00343    0.00297
C12   1   -0.061821    0.014108    0.573702    11.00000    0.02588    0.02296 =
         0.02472   -0.00162    0.00266   -0.00018
AFIX  43
H12   2   -0.062486   -0.119667    0.578011    11.00000   -1.20000
AFIX   0
C13   1   -0.098455    0.110179    0.542659    11.00000    0.02376    0.02890 =
         0.02665   -0.00172    0.00135   -0.00039
AFIX  43
H13   2   -0.124523    0.043724    0.526072    11.00000   -1.20000
AFIX   0
C14   1    0.014312    0.005967    0.634205    11.00000    0.02232    0.02633 =
         0.01848   -0.00247    0.00301    0.00020
C15   1    0.051484   -0.261461    0.674438    11.00000    0.02931    0.02522 =
         0.03005   -0.00075   -0.00276    0.00005
HKLF 4
REM  110706_s1_yjz in Pbcn #60
REM R1 =  0.0315 for   2355 Fo > 4sig(Fo)  and  0.0403 for all   2775 data
REM    209 parameters refined using      0 restraints
END
WGHT      0.0338      1.4417
REM Highest difference peak  0.408,  deepest hole -0.293,  1-sigma level  0.048
Q1    1  -0.1424  0.0041  0.5006  11.00000  0.05    0.41
Q2    1  -0.1714  0.4329  0.6222  11.00000  0.05    0.25
Q3    1  -0.1798 -0.0870  0.9024  11.00000  0.05    0.21
Q4    1  -0.1746  0.4085  0.6995  11.00000  0.05    0.21
Q5    1  -0.2342 -0.1246  0.8525  11.00000  0.05    0.19
;
data_global
_journal_date_recd_electronic     2011-12-12
_journal_date_accepted     2011-12-25
_journal_name_full     'Acta Crystallographica, Section E'
_journal_year     2012
_journal_volume     68
_journal_issue      2
_journal_page_first     o450
_journal_page_last     o450
_journal_paper_category     QO
_journal_paper_doi     10.1107/S1600536811055607
_journal_coeditor_code     IM2348
_publ_contact_author_name     'You-Fu Luo'
_publ_contact_author_address
;
State Key Laboratory of Biotherapy, West China Hospital, Sichuan University,
Chengdu 610041, People's Republic of China
;
_publ_contact_author_email     'luo_youfu@scu.edu.cn'
_publ_contact_author_fax     '+86 2885503817'
_publ_contact_author_phone     '+86 2885503817'
_publ_section_title
;
4-(5-Oxo-5<i>H</i>-1,2,4-dithiazol-3-yl)phenyl 4-methylbenzenesulfonate
;
loop_
    _publ_author_name
    _publ_author_footnote
    _publ_author_address
    'Yang, Jian-Zhong' .
;
State Key Laboratory of Biotherapy, West China Hospital, Sichuan University,
Chengdu 610041, People's Republic of China
;
    'Pi, Wei-Yi' .
;
State Key Laboratory of Biotherapy, West China Hospital, Sichuan University,
Chengdu 610041, People's Republic of China
;
    'Luo, You-Fu' .
;
State Key Laboratory of Biotherapy, West China Hospital, Sichuan University,
Chengdu 610041, People's Republic of China
;
