# Supplementary material for: 4-(5-Oxo-5H-1,2,4-dithia­zol-3-yl)phenyl 4-methyl­benzene­sulfonate
Source: Acta Crystallogr Sect E Struct Rep Online. 2012 Jan 18;68(Pt 2):o450. doi: 10.1107/S1600536811055607 (PMC3275205; doi:10.1107/S1600536811055607)
Supplement: Supplementary file 2 [file e-68-0o450-Isup2.hkl]

# 
# h,k,l, Fc-squared, Fo-squared, sigma(Fo-squared) and status flag 
# 
data_I
_shelx_title ' 110706_s1_yjz in Pbcn' 
_shelx_refln_list_code          4 
_shelx_F_calc_maximum      406.82 
_exptl_crystal_F_000      1504.00 
_reflns_d_resolution_high  0.8409 
 
loop_ 
 _symmetry_equiv_pos_as_xyz 
 'x, y, z' 
 '-x+1/2, -y+1/2, z+1/2' 
 'x+1/2, -y+1/2, -z' 
 '-x, y, -z+1/2' 
 '-x, -y, -z' 
 'x-1/2, y-1/2, -z-1/2' 
 '-x-1/2, y-1/2, z' 
 'x, -y, z-1/2' 
 
_cell_length_a    30.2449 
_cell_length_b     7.0841 
_cell_length_c    14.6755 
_cell_angle_alpha  90.000 
_cell_angle_beta   90.000 
_cell_angle_gamma  90.000 
 
_shelx_F_squared_multiplier     1.000 
 
loop_ 
 _refln_index_h 
 _refln_index_k 
 _refln_index_l 
 _refln_F_squared_calc 
 _refln_F_squared_meas 
 _refln_F_squared_sigma 
 _refln_observed_status 
   6   0   0     5232.97     5226.87     53.81 o 
   8   0   0    66142.33    65342.07    219.50 o 
  10   0   0       87.12       99.21     12.10 o 
  12   0   0       17.18       28.06      9.49 o 
  14   0   0    10828.31    11691.80    124.50 o 
  16   0   0     1331.99     1352.51     45.83 o 
  18   0   0     9123.86     8897.40    122.89 o 
  20   0   0     8972.58     8689.87    128.09 o 
  22   0   0     3757.85     3735.95     88.77 o 
  24   0   0     1530.44     1501.17     60.15 o 
  26   0   0    49181.91    52852.79    367.26 o 
  28   0   0    13583.65    13908.49    264.79 o 
  30   0   0     7392.29     7811.16    208.69 o 
  32   0   0     1856.45     1692.01    103.26 o 
  34   0   0      155.13      165.36     38.14 o 
   1   1   0     5159.51     5183.47     32.43 o 
   3   1   0    60502.98    59651.20    658.03 o 
   5   1   0     1734.67     1678.83     57.51 o 
   7   1   0    56665.23    54167.86    541.14 o 
   9   1   0    58578.98    59583.43    293.13 o 
  11   1   0     5921.95     5227.94    225.71 o 
  13   1   0      972.71      782.27     22.61 o 
  15   1   0      187.43      157.77     10.20 o 
  17   1   0     2110.37     2295.75     38.59 o 
  19   1   0        2.42        1.04      6.78 o 
  21   1   0     2310.51     2282.91     44.46 o 
  23   1   0      876.02      912.56     29.87 o 
  25   1   0     8936.44     8676.80    127.06 o 
  27   1   0        0.53       -5.01     13.98 o 
  29   1   0      249.05      212.55     21.01 o 
  31   1   0       22.27       17.36     16.81 o 
  33   1   0     3781.68     3845.85    110.21 o 
  35   1   0      213.01      212.06     31.58 o 
   0   2   0    22769.02    23347.71    126.94 o 
   2   2   0     3066.13     2949.68     29.10 o 
   4   2   0      600.77      617.96     12.70 o 
   6   2   0        1.94        7.94      4.69 o 
   8   2   0     3748.70     3616.12    194.88 o 
  10   2   0      335.90      304.09     27.81 o 
  12   2   0     1616.14     1361.14     58.20 o 
  14   2   0      900.23     1037.74     53.17 o 
  16   2   0      866.91      684.01     45.56 o 
  18   2   0     3470.67     3220.87     99.69 o 
  20   2   0      218.03      241.82     23.99 o 
  22   2   0     2587.41     2454.50     76.06 o 
  24   2   0     1002.54      924.09     44.95 o 
  26   2   0      110.52      123.70     21.53 o 
  28   2   0     1217.40     1243.52     45.78 o 
  30   2   0      951.08     1025.39     43.66 o 
  32   2   0      703.89      713.84     37.60 o 
  34   2   0      399.16      377.51     37.57 o 
   1   3   0     1748.44     1498.72     21.88 o 
   3   3   0       21.17       59.54      6.98 o 
   5   3   0      658.86      702.98     19.95 o 
   7   3   0     7505.43     8181.33    101.24 o 
   9   3   0     4250.59     3748.47     64.43 o 
  11   3   0     1512.41     1542.89     85.53 o 
  13   3   0      436.03      323.68     33.95 o 
  15   3   0      350.07      378.47     26.01 o 
  17   3   0      634.72      632.33     34.41 o 
  19   3   0     7093.24     7043.51    142.49 o 
  21   3   0     1032.82     1179.43     72.68 o 
  23   3   0     1054.56     1012.49     48.97 o 
  25   3   0      828.08      807.64     36.10 o 
  27   3   0     2593.64     2715.28     67.19 o 
  29   3   0      202.67      203.32     30.85 o 
  31   3   0     1931.12     2178.12     65.37 o 
  33   3   0        1.25        3.97     13.14 o 
   0   4   0    14243.92    14827.75    192.59 o 
   2   4   0     5723.79     5658.35     49.69 o 
   4   4   0     2847.50     2782.68     55.59 o 
   6   4   0    10597.45    10669.78    140.42 o 
   8   4   0      282.12      280.44     21.61 o 
  10   4   0      688.76      721.64     31.75 o 
  12   4   0      582.23      611.71     31.00 o 
  14   4   0      472.01      391.17     54.64 o 
  16   4   0      923.00      931.16     83.63 o 
  18   4   0     1805.05     1810.68     61.00 o 
  20   4   0     1163.34     1124.24     38.31 o 
  22   4   0     2484.51     2437.30     58.14 o 
  24   4   0     6748.23     6560.81     99.25 o 
  26   4   0     2952.22     2827.89     68.46 o 
  28   4   0       13.87       14.36     16.46 o 
  30   4   0      161.21      128.15     26.47 o 
   1   5   0     3811.18     3729.09     78.64 o 
   3   5   0     1964.69     1881.08     86.36 o 
   5   5   0     4447.17     4441.29     81.36 o 
   7   5   0      344.68      359.56     17.82 o 
   9   5   0       81.85      112.29     14.13 o 
  11   5   0     4293.00     4268.87     81.87 o 
  13   5   0       64.99       52.52     15.54 o 
  15   5   0    13638.77    13812.46    162.61 o 
  17   5   0     2427.03     2252.12     69.73 o 
  19   5   0      464.22      491.46     57.91 o 
  21   5   0      251.46      223.49     26.92 o 
  23   5   0      473.78      431.37     36.32 o 
  25   5   0      590.72      527.22     41.56 o 
  27   5   0     1781.32     1821.35     76.53 o 
   0   6   0       44.73       73.54     29.49 o 
   2   6   0       10.86        0.59     15.47 o 
   4   6   0      555.28      542.96     35.40 o 
   6   6   0     5282.67     5360.27    160.57 o 
   8   6   0      364.67      335.91     45.57 o 
  10   6   0     1463.29     1448.66     88.97 o 
  12   6   0      716.89      721.48     65.80 o 
  14   6   0      351.45      452.22     54.53 o 
  16   6   0      755.63      780.17     71.85 o 
  18   6   0      218.90      222.47     34.86 o 
  20   6   0     2123.89     2197.35     76.33 o 
  22   6   0     1238.08     1368.84     63.50 o 
  24   6   0       17.07       27.46     16.38 o 
   1   7   0     3352.62     3208.43     87.66 o 
   3   7   0     4194.89     4175.23    100.04 o 
   5   7   0       68.36        4.73     23.94 o 
   7   7   0     2698.80     2617.95    123.75 o 
   9   7   0     1319.70     1354.56     91.60 o 
  11   7   0     1684.40     1689.62    105.38 o 
  13   7   0       12.57        0.35     26.02 o 
  15   7   0     3655.15     4034.01    168.08 o 
  17   7   0     1692.11     1810.13    115.67 o 
  19   7   0      305.80      338.47     58.05 o 
   0   8   0     2911.64     2889.88    128.94 o 
   2   8   0      111.22      146.31     37.13 o 
   4   8   0       81.48      126.47     34.48 o 
   6   8   0       25.85       29.89     22.60 o 
   8   8   0     1720.16     1794.47    110.38 o 
  10   8   0      567.53      714.25     73.95 o 
   1   1   1     1023.10      943.95      8.98 o 
   2   1   1     6836.15     6858.37     43.33 o 
   3   1   1     9468.35     9554.36     32.46 o 
   4   1   1    10872.92    11014.49     42.40 o 
   5   1   1    21682.83    22063.95     70.60 o 
   6   1   1     1371.80     1392.47     19.86 o 
   7   1   1     3719.83     3823.55     34.17 o 
   8   1   1     1174.72     1082.33     22.43 o 
   9   1   1     5995.37     6113.88     55.89 o 
  10   1   1     4577.75     4699.86     51.93 o 
  11   1   1       31.02       11.81     14.45 o 
  12   1   1     9164.92     9558.21     85.48 o 
  13   1   1       12.47       58.14      9.95 o 
  14   1   1     3805.80     4154.80     54.30 o 
  15   1   1      372.49      311.65     16.90 o 
  16   1   1      134.13      143.51     12.75 o 
  17   1   1     1243.77     1107.91     23.22 o 
  18   1   1      176.36      220.33     10.77 o 
  19   1   1      397.16      429.36     14.81 o 
  20   1   1       99.25      119.97      9.76 o 
  21   1   1     5701.13     5711.73     53.63 o 
  22   1   1      190.39      257.35     13.61 o 
  23   1   1     1645.28     1607.59     30.31 o 
  24   1   1     1616.63     1640.89     31.14 o 
  25   1   1       26.84       50.52     15.89 o 
  26   1   1       46.08       55.14     11.38 o 
  27   1   1        3.69       14.75      8.86 o 
  28   1   1      275.26      264.50     18.51 o 
  29   1   1      390.36      418.41     22.77 o 
  30   1   1       38.05       44.00     12.64 o 
  31   1   1       28.86       48.41     15.52 o 
  32   1   1      137.31      167.42     21.96 o 
  33   1   1      296.79      318.81     24.79 o 
  34   1   1       70.43      109.58     22.71 o 
  35   1   1      626.87      683.44     35.65 o 
   0   2   1     2170.54     2103.96     18.58 o 
   1   2   1     1193.90     1285.83     10.41 o 
   2   2   1        2.13        5.06      2.18 o 
   3   2   1     4890.35     5019.61     25.87 o 
   4   2   1     6700.67     6739.58     32.88 o 
   5   2   1     3516.34     3537.97     38.32 o 
   6   2   1     1956.21     2039.78     18.38 o 
   7   2   1      769.85      754.78     11.34 o 
   8   2   1    10937.46    10604.03     50.79 o 
   9   2   1      138.25      141.62      6.93 o 
  10   2   1    11703.33    11411.79     72.64 o 
  11   2   1     8455.12     9059.64     82.33 o 
  12   2   1    22464.44    23379.32    135.44 o 
  13   2   1     7681.78     7735.71     80.05 o 
  14   2   1    10106.56     9970.86     93.26 o 
  15   2   1     5965.82     6012.50     74.16 o 
  16   2   1    12732.06    12130.63     90.70 o 
  17   2   1      941.36      879.19     26.17 o 
  18   2   1     1831.72     1622.79     35.65 o 
  19   2   1     2014.05     1936.82     39.93 o 
  20   2   1        0.92       13.76      8.98 o 
  21   2   1       21.31       28.74      9.59 o 
  22   2   1     3514.32     3434.65     56.77 o 
  23   2   1     1113.02     1077.15     33.57 o 
  24   2   1     1034.22     1007.98     32.89 o 
  25   2   1       83.87       93.81     13.42 o 
  26   2   1       57.58       58.17     11.75 o 
  27   2   1      641.72      615.00     24.86 o 
  28   2   1       20.33       18.38     11.15 o 
  29   2   1       24.46       28.97     10.12 o 
  30   2   1       58.73       75.24     12.18 o 
  31   2   1      412.30      452.49     23.60 o 
  32   2   1        0.78       13.90     10.76 o 
  33   2   1      136.21      152.98     18.27 o 
  34   2   1      200.66      170.47     33.20 o 
   1   3   1       48.03       31.21      2.38 o 
   2   3   1     1383.97     1710.58     17.88 o 
   3   3   1     1121.00     1170.35     12.77 o 
   4   3   1     4526.67     4493.70     33.69 o 
   5   3   1     6098.69     6497.35     69.78 o 
   6   3   1     5368.93     5329.64     56.10 o 
   7   3   1      109.10      127.90      6.26 o 
   8   3   1       11.38       33.01      6.47 o 
   9   3   1     1962.45     2067.97     22.03 o 
  10   3   1      429.07      361.58     11.63 o 
  11   3   1     6897.42     6503.08     46.83 o 
  12   3   1      112.08      127.36      9.70 o 
  13   3   1       32.07       37.72      8.21 o 
  14   3   1       73.96       71.62      7.74 o 
  15   3   1     4416.18     4374.69     55.92 o 
  16   3   1       73.04       71.72     12.43 o 
  17   3   1     2362.48     2200.80     47.79 o 
  18   3   1      611.59      677.27     24.83 o 
  19   3   1        0.22        8.89      9.06 o 
  20   3   1     1710.22     1624.09     45.25 o 
  21   3   1     1143.89     1066.00     34.05 o 
  22   3   1       10.90        5.34      9.37 o 
  23   3   1      970.44      916.76     28.94 o 
  24   3   1     2273.95     2260.73     47.57 o 
  25   3   1       28.46       18.36      9.14 o 
  26   3   1     1239.30     1191.13     34.65 o 
  27   3   1      933.58     1000.08     32.50 o 
  28   3   1      225.77      208.17     16.68 o 
  29   3   1      205.97      203.21     22.87 o 
  30   3   1        4.98       24.19     11.33 o 
  31   3   1      384.50      365.41     19.96 o 
  32   3   1       30.08       32.47      9.66 o 
  33   3   1        0.49        1.62      9.43 o 
   0   4   1       64.91      118.71     10.48 o 
   1   4   1     1172.70     1152.07     15.51 o 
   2   4   1      191.51      270.86      6.93 o 
   3   4   1       16.70       34.85      6.73 o 
   4   4   1     3626.27     3767.26     58.92 o 
   5   4   1       99.92      119.35      8.33 o 
   6   4   1     3604.23     3464.64     38.97 o 
   7   4   1      190.37      197.32      7.72 o 
   8   4   1       66.70       67.46      4.85 o 
   9   4   1     2725.07     2746.04     30.90 o 
  10   4   1      269.36      274.18     10.59 o 
  11   4   1       54.76       43.16      6.20 o 
  12   4   1       42.07       36.66      7.05 o 
  13   4   1     3883.99     3790.22     37.18 o 
  14   4   1       23.83       32.17      7.23 o 
  15   4   1      227.26      201.53     12.39 o 
  16   4   1       64.70       54.61      8.71 o 
  17   4   1     2641.32     2510.74     41.42 o 
  18   4   1      607.11      513.71     20.23 o 
  19   4   1      151.40      153.51     12.85 o 
  20   4   1     1222.95     1114.11     30.43 o 
  21   4   1      554.05      560.83     26.25 o 
  22   4   1     1068.04     1094.44     31.50 o 
  23   4   1      667.58      665.93     25.59 o 
  24   4   1       12.72       18.95     11.14 o 
  25   4   1       12.23       27.08      9.91 o 
  26   4   1       55.13       75.62     11.81 o 
  27   4   1        2.36        4.54      9.20 o 
  28   4   1        2.25       12.43      9.25 o 
  29   4   1     1196.00     1076.86     32.40 o 
  30   4   1      329.82      313.09     18.98 o 
  31   4   1       82.48       70.26     13.97 o 
   1   5   1     4099.42     3893.45     38.36 o 
   2   5   1       28.32       31.10      5.27 o 
   3   5   1      114.87      110.98      6.09 o 
   4   5   1     4827.03     4706.86     56.77 o 
   5   5   1       79.76       82.68      7.07 o 
   6   5   1       86.16       91.94      7.72 o 
   7   5   1     3555.19     3547.59     53.05 o 
   8   5   1      499.49      474.57     16.35 o 
   9   5   1     6117.06     6201.84     56.85 o 
  10   5   1       14.08       13.51      7.63 o 
  11   5   1      445.34      445.16     19.64 o 
  12   5   1     2941.94     2902.22     49.39 o 
  13   5   1        0.07        5.27      8.57 o 
  14   5   1     5223.03     5097.09     68.71 o 
  15   5   1      114.50      106.27     12.71 o 
  16   5   1        1.09        2.67     12.49 o 
  17   5   1     2271.61     2195.12     48.73 o 
  18   5   1      292.92      269.87     20.94 o 
  19   5   1     1735.96     1734.10     45.25 o 
  20   5   1       60.02       46.42     12.14 o 
  21   5   1        0.95       -5.09     12.76 o 
  22   5   1      793.18      755.33     32.31 o 
  23   5   1      682.38      657.31     31.19 o 
  24   5   1      290.69      372.79     29.60 o 
  25   5   1      503.18      524.29     28.76 o 
  26   5   1      608.64      618.21     31.82 o 
  27   5   1      576.88      605.00     32.04 o 
  28   5   1       28.59       40.48     14.79 o 
   0   6   1       40.43       58.51     24.76 o 
   1   6   1     2418.44     2494.71     50.51 o 
   2   6   1      675.56      680.40     27.41 o 
   3   6   1       34.90       45.77     13.63 o 
   4   6   1     1507.28     1484.20     45.72 o 
   5   6   1      779.16      764.55     33.50 o 
   6   6   1      182.87      160.69     18.32 o 
   7   6   1     2363.21     2373.51     57.13 o 
   8   6   1      104.45      146.62     17.58 o 
   9   6   1        6.11       -9.12     15.07 o 
  10   6   1      181.65      211.84     28.07 o 
  11   6   1     3065.85     2829.38     87.43 o 
  12   6   1     1086.77     1060.35     55.52 o 
  13   6   1     2346.30     2209.81     79.93 o 
  14   6   1      361.51      346.53     34.14 o 
  15   6   1      162.28      150.68     22.95 o 
  16   6   1     1618.37     1681.52     52.31 o 
  17   6   1        0.19       12.53     12.15 o 
  18   6   1       24.77       53.99     14.08 o 
  19   6   1     1015.23      990.09     43.50 o 
  20   6   1      167.27      200.46     28.85 o 
  21   6   1      635.56      554.57     34.82 o 
  22   6   1      448.26      504.59     33.59 o 
  23   6   1      571.36      570.86     30.67 o 
  24   6   1     1170.53     1247.06     43.85 o 
  25   6   1      197.13      229.83     20.92 o 
   1   7   1       21.77       18.44     21.07 o 
   2   7   1     2605.89     2535.45     72.15 o 
   3   7   1      516.99      481.92     42.92 o 
   4   7   1      441.46      449.59     29.46 o 
   5   7   1     2631.35     2533.32     65.08 o 
   6   7   1      467.33      473.99     30.03 o 
   7   7   1      779.30      735.20     47.68 o 
   8   7   1      336.07      354.33     35.75 o 
   9   7   1      818.68      896.04     52.97 o 
  10   7   1       33.58       15.01     16.28 o 
  11   7   1      770.67      915.34     55.40 o 
  12   7   1      177.15      221.94     30.74 o 
  13   7   1      180.35      191.14     28.88 o 
  14   7   1      270.35      295.85     41.52 o 
  15   7   1      367.86      363.37     40.16 o 
  16   7   1       68.22       96.38     29.66 o 
  17   7   1      355.89      387.56    111.35 o 
  18   7   1      420.97      477.22     44.78 o 
  19   7   1       76.08       48.17     47.61 o 
   0   8   1     1789.93     1800.16    101.61 o 
   1   8   1      269.93      281.56     31.65 o 
   2   8   1      293.43      283.61     31.51 o 
   3   8   1       42.50       28.90     16.29 o 
   4   8   1     1579.95     1646.17    103.37 o 
   5   8   1      567.52      705.58     49.08 o 
   6   8   1      336.73      339.78     48.70 o 
   7   8   1      310.77      343.13     37.06 o 
   8   8   1       76.57       86.80     44.65 o 
   9   8   1      511.34      491.42     44.34 o 
  10   8   1       54.05       28.78     18.63 o 
  11   8   1      763.77      922.33     59.66 o 
   2   0   2      483.13      545.64     11.30 o 
   3   0   2     5038.62     5138.01     44.54 o 
   4   0   2     4633.42     4970.00     46.54 o 
   5   0   2    44412.41    45635.89    366.48 o 
   6   0   2     7855.01     7840.75     72.86 o 
   7   0   2      385.92      374.90     12.73 o 
   8   0   2    11969.14    12915.16    105.81 o 
   9   0   2     5296.60     5377.13     57.87 o 
  10   0   2       53.05       48.67     12.66 o 
  11   0   2        5.72       20.90      6.72 o 
  12   0   2     1646.79     1713.94     36.41 o 
  13   0   2     2040.11     1989.64     40.50 o 
  14   0   2      131.18      126.16     20.72 o 
  15   0   2     1840.09     1912.00     70.54 o 
  16   0   2       53.80       45.98     15.66 o 
  17   0   2      853.46      862.03     51.81 o 
  18   0   2     2894.14     3138.23     99.20 o 
  19   0   2      239.42      293.87     21.60 o 
  20   0   2     1381.79     1334.70     43.03 o 
  21   0   2     4841.89     4705.65     99.31 o 
  22   0   2     1229.50     1152.73     82.63 o 
  23   0   2     8963.27     9033.26    117.13 o 
  24   0   2      483.60      535.39     62.05 o 
  25   0   2      604.26      595.47     32.86 o 
  26   0   2      322.58      314.82     25.75 o 
  27   0   2      461.33      451.86     30.72 o 
  28   0   2      138.25      156.12     34.13 o 
  29   0   2      134.98      163.86     36.32 o 
  30   0   2     1725.11     1655.73     96.58 o 
  31   0   2      611.50      644.32     63.58 o 
  32   0   2     1063.66     1208.90     86.90 o 
  33   0   2       46.97       86.60     33.35 o 
  34   0   2     1171.87     1223.45     91.05 o 
  35   0   2     1492.22     1865.16    114.26 o 
   1   1   2    17353.06    16736.89     52.25 o 
   2   1   2    36314.67    36838.43    121.54 o 
   3   1   2    17984.38    18108.66     53.21 o 
   4   1   2     7884.43     7995.63     42.18 o 
   5   1   2      888.03      989.95     14.48 o 
   6   1   2      996.85      988.75     16.89 o 
   7   1   2     3773.44     4281.03     36.84 o 
   8   1   2     2456.02     2286.44     33.47 o 
   9   1   2     2329.45     2686.26     37.58 o 
  10   1   2     1932.31     1800.74     23.85 o 
  11   1   2      653.10      590.92     14.10 o 
  12   1   2      645.79      601.46     14.23 o 
  13   1   2      122.84       88.16     11.56 o 
  14   1   2     4014.74     4163.24     66.86 o 
  15   1   2      141.54      245.13     15.73 o 
  16   1   2      114.11       96.64      9.67 o 
  17   1   2     2973.40     3082.85     70.49 o 
  18   1   2       60.30       43.55      8.72 o 
  19   1   2      963.40      936.41     26.81 o 
  20   1   2     2991.49     2937.14     38.89 o 
  21   1   2      114.16      100.30      9.25 o 
  22   1   2      217.69      197.52     14.72 o 
  23   1   2      386.77      385.16     16.11 o 
  24   1   2      787.14      771.01     22.50 o 
  25   1   2       15.85       33.27     11.07 o 
  26   1   2     2219.36     2340.19     48.47 o 
  27   1   2     5069.53     5309.35     87.84 o 
  28   1   2     1306.33     1399.33     46.90 o 
  29   1   2      166.30      137.25     17.99 o 
  30   1   2      291.57      330.52     24.73 o 
  31   1   2     1503.99     1645.35    139.24 o 
  32   1   2      565.94      596.75     73.03 o 
  33   1   2       42.06       17.60     15.72 o 
  34   1   2       15.59       -7.78     16.62 o 
  35   1   2       30.49       28.04     14.03 o 
   0   2   2     7702.11     7599.92     41.52 o 
   1   2   2      119.19       80.95      3.30 o 
   2   2   2     2318.68     2448.95     15.72 o 
   3   2   2     1709.49     1562.86     13.33 o 
   4   2   2       63.97       67.27      3.76 o 
   5   2   2     1698.46     1645.35     17.73 o 
   6   2   2     8003.51     7906.06     65.96 o 
   7   2   2     7448.46     7074.36     60.94 o 
   8   2   2     6417.02     6430.45     57.32 o 
   9   2   2       93.22       64.00      8.04 o 
  10   2   2     3343.42     3616.20     41.95 o 
  11   2   2    19267.04    20217.96    102.06 o 
  12   2   2       18.42       13.03      6.32 o 
  13   2   2      881.65      767.22     22.07 o 
  14   2   2      100.99      137.78     11.10 o 
  15   2   2     1977.90     2149.22     38.23 o 
  16   2   2      749.26      827.26     24.97 o 
  17   2   2     3237.41     3248.51     49.31 o 
  18   2   2     2233.23     2317.25     43.09 o 
  19   2   2     3642.44     3756.80     55.53 o 
  20   2   2      143.67      135.27     13.31 o 
  21   2   2      315.59      296.33     12.58 o 
  22   2   2     2256.85     2155.94     45.26 o 
  23   2   2      952.46      989.89     32.20 o 
  24   2   2     1521.39     1433.20     38.83 o 
  25   2   2       24.90       37.11     10.46 o 
  26   2   2        0.08        3.06      9.66 o 
  27   2   2      631.41      619.19     27.80 o 
  28   2   2      376.21      360.33     22.03 o 
  29   2   2      769.93      748.48     31.33 o 
  30   2   2      578.38      570.29     28.22 o 
  31   2   2       28.46       14.69     14.66 o 
  32   2   2      327.11      301.68     26.14 o 
  33   2   2      172.65      203.61     22.90 o 
  34   2   2       24.46       46.40     24.07 o 
   1   3   2     4218.04     4570.88     39.22 o 
   2   3   2     2766.35     3147.18     23.75 o 
   3   3   2     3765.61     3702.03     29.33 o 
   4   3   2    17706.82    18001.57     72.66 o 
   5   3   2     4906.17     4834.30     63.31 o 
   6   3   2      108.46       90.88      4.97 o 
   7   3   2     4123.17     4071.66     30.21 o 
   8   3   2        4.76       13.71      4.07 o 
   9   3   2      972.93      982.82     15.98 o 
  10   3   2       36.21       39.56      4.57 o 
  11   3   2     1252.95     1427.36     27.81 o 
  12   3   2     1441.77     1604.79     25.21 o 
  13   3   2      294.53      275.95     11.77 o 
  14   3   2     5650.81     5436.77     46.79 o 
  15   3   2     5637.18     5627.87     83.37 o 
  16   3   2      589.86      531.86     15.22 o 
  17   3   2        3.36        8.10      4.41 o 
  18   3   2     3760.62     3658.46     55.87 o 
  19   3   2      267.91      261.79     16.92 o 
  20   3   2      646.24      642.24     25.56 o 
  21   3   2     2363.73     2288.42     47.72 o 
  22   3   2     4430.44     4314.71     66.46 o 
  23   3   2      259.09      266.08     20.00 o 
  24   3   2     1772.98     1690.10     43.84 o 
  25   3   2     3519.47     3475.45     63.29 o 
  26   3   2     2429.95     2379.32     53.54 o 
  27   3   2       81.37       79.22     13.24 o 
  28   3   2      625.02      566.99     25.50 o 
  29   3   2        4.05        9.47     10.04 o 
  30   3   2      425.53      381.19     22.04 o 
  31   3   2      102.06       95.41     15.39 o 
  32   3   2      594.60      635.37     29.01 o 
  33   3   2      825.62      776.82     36.29 o 
   0   4   2     8848.17     9039.52     66.19 o 
   1   4   2      903.44      872.52     17.51 o 
   2   4   2       56.59       87.66      4.34 o 
   3   4   2     2731.78     2438.99     23.96 o 
   4   4   2      364.98      385.92     10.28 o 
   5   4   2      410.08      434.61     11.21 o 
   6   4   2      397.28      338.33     11.59 o 
   7   4   2        5.37        6.50      4.39 o 
   8   4   2     5421.44     4997.85    117.24 o 
   9   4   2     2973.20     2780.45     31.49 o 
  10   4   2       60.41       66.27      9.31 o 
  11   4   2     5234.84     5186.86     44.05 o 
  12   4   2     3109.72     3090.66     34.49 o 
  13   4   2      650.66      655.27     29.41 o 
  14   4   2        0.43        3.49     13.99 o 
  15   4   2      209.28      265.09     16.98 o 
  16   4   2     1331.26     1370.89     33.92 o 
  17   4   2      604.56      653.41     24.53 o 
  18   4   2     2439.18     2457.45     47.27 o 
  19   4   2       82.19      112.20     13.41 o 
  20   4   2      565.46      596.22     26.05 o 
  21   4   2     2825.28     2653.30     47.16 o 
  22   4   2      713.57      664.14     24.83 o 
  23   4   2       49.51       41.46      9.37 o 
  24   4   2       24.49       25.36      9.71 o 
  25   4   2        1.82        7.58      8.91 o 
  26   4   2      363.77      462.46     24.11 o 
  27   4   2        1.47        9.68      9.08 o 
  28   4   2     1021.10     1044.53     34.88 o 
  29   4   2     3764.05     3745.85     65.79 o 
  30   4   2      237.93      251.02     22.61 o 
  31   4   2       24.06       43.18     13.67 o 
   1   5   2      707.16      687.52     20.50 o 
   2   5   2        0.02       -2.60      5.16 o 
   3   5   2        0.77        0.53      3.40 o 
   4   5   2      881.46      803.64     17.35 o 
   5   5   2     1507.54     1518.90     25.18 o 
   6   5   2       55.78       61.64      7.08 o 
   7   5   2     4063.85     3936.75     43.58 o 
   8   5   2     4760.88     4638.05     49.89 o 
   9   5   2      887.89      946.97     23.10 o 
  10   5   2     3561.43     3429.69     43.50 o 
  11   5   2      112.36      120.47     10.92 o 
  12   5   2      917.09      953.32     36.63 o 
  13   5   2      238.17      242.10     16.87 o 
  14   5   2     4411.83     4336.39     63.67 o 
  15   5   2     2365.24     2384.79     48.77 o 
  16   5   2      690.05      740.16     28.45 o 
  17   5   2       86.99       90.98     12.20 o 
  18   5   2      400.26      402.09     29.76 o 
  19   5   2       51.75       34.60     16.00 o 
  20   5   2      529.45      538.25     31.24 o 
  21   5   2     1687.72     1759.58     47.42 o 
  22   5   2      563.46      575.79     28.93 o 
  23   5   2      283.72      257.88     20.62 o 
  24   5   2       21.57       39.52     11.50 o 
  25   5   2      921.85      903.33     37.29 o 
  26   5   2       53.78       70.85     21.03 o 
  27   5   2      175.87      174.38     19.31 o 
  28   5   2      142.28      113.62     17.29 o 
   0   6   2     2535.11     2453.87     99.48 o 
   1   6   2      916.65      930.92     86.13 o 
   2   6   2        0.01       25.28     15.31 o 
   3   6   2      875.84      880.88     35.82 o 
   4   6   2      766.76      825.42     41.89 o 
   5   6   2     1642.63     1621.87     47.84 o 
   6   6   2       98.89       75.06     13.86 o 
   7   6   2       43.07       39.12     12.73 o 
   8   6   2      198.13      165.46     17.45 o 
   9   6   2       20.23       29.06     11.66 o 
  10   6   2       45.61       55.61     21.55 o 
  11   6   2     1499.42     1468.93     63.90 o 
  12   6   2     1422.35     1368.58     61.90 o 
  13   6   2      280.54      322.00     23.47 o 
  14   6   2      317.62      293.13     23.15 o 
  15   6   2      282.56      263.19     22.79 o 
  16   6   2     2684.30     2746.63     67.39 o 
  17   6   2     1164.05     1233.54     51.60 o 
  18   6   2      439.31      424.12     29.31 o 
  19   6   2      426.00      425.42     37.51 o 
  20   6   2      226.18      257.77     24.19 o 
  21   6   2      666.61      579.68     34.49 o 
  22   6   2       73.63       78.64     16.44 o 
  23   6   2        1.03       23.57     13.88 o 
  24   6   2      246.83      212.53     24.09 o 
   1   7   2       88.81      119.38     21.99 o 
   2   7   2     1743.14     1800.05     67.02 o 
   3   7   2       63.02       76.81     19.22 o 
   4   7   2       16.46       28.23     14.55 o 
   5   7   2       71.76       83.09     38.01 o 
   6   7   2     1655.83     1764.24     54.75 o 
   7   7   2        3.55       63.72     23.16 o 
   8   7   2      613.96      676.28     46.90 o 
   9   7   2     2173.91     2163.90     81.55 o 
  10   7   2      679.90      685.05     48.76 o 
  11   7   2      426.86      411.65     39.05 o 
  12   7   2      880.75      766.10     85.53 o 
  13   7   2      181.20      187.59     30.12 o 
  14   7   2      455.26      474.48     42.31 o 
  15   7   2       92.74       68.08     36.50 o 
  16   7   2       91.88      117.39     26.76 o 
  17   7   2     1095.72     1050.50    115.52 o 
  18   7   2      316.18      294.45     38.12 o 
  19   7   2       99.19      154.95     31.10 o 
   0   8   2      448.54      419.87     50.79 o 
   1   8   2       30.96        3.08     21.19 o 
   2   8   2       11.63       33.80     17.04 o 
   3   8   2      325.98      389.93     54.20 o 
   4   8   2        1.16       -0.77     23.71 o 
   5   8   2      394.75      476.58     58.99 o 
   6   8   2      123.23      180.95     39.96 o 
   7   8   2       16.12       -8.50     25.92 o 
   8   8   2      178.50      214.85     44.54 o 
   9   8   2        1.00       34.22     31.42 o 
  10   8   2       32.13       26.60     29.80 o 
   1   1   3     5477.38     5319.03     24.60 o 
   2   1   3     2056.77     2065.40     16.95 o 
   3   1   3    13245.79    13576.97     50.01 o 
   4   1   3     1272.43     1334.22     17.32 o 
   5   1   3     4205.92     4424.93     39.03 o 
   6   1   3    10254.34    10974.18    108.80 o 
   7   1   3     6639.55     6969.45     70.49 o 
   8   1   3      811.50      819.43     25.63 o 
   9   1   3     2427.96     2364.55     45.10 o 
  10   1   3     1550.01     1624.63     60.85 o 
  11   1   3     3493.75     3729.33     61.47 o 
  12   1   3     7669.56     7656.27     68.87 o 
  13   1   3     1159.42     1169.87     38.52 o 
  14   1   3     2136.69     2036.76     33.16 o 
  15   1   3     3364.70     3418.10     43.84 o 
  16   1   3      280.96      249.97     13.68 o 
  17   1   3      675.29      694.54     21.11 o 
  18   1   3     1398.95     1251.82     28.74 o 
  19   1   3       13.87       -1.95      5.97 o 
  20   1   3        2.79      -10.24      9.96 o 
  21   1   3      351.26      295.77     19.84 o 
  22   1   3      170.87      189.95     17.11 o 
  23   1   3       74.01       58.82     19.34 o 
  24   1   3       26.63       41.02      8.73 o 
  25   1   3     1502.85     1446.97     35.52 o 
  26   1   3      979.64     1011.35     38.75 o 
  27   1   3      539.33      540.99     29.70 o 
  28   1   3     1209.32     1276.97     60.83 o 
  29   1   3        5.73       19.71     11.58 o 
  30   1   3      421.10      442.00     28.43 o 
  31   1   3       88.91       86.06     32.62 o 
  32   1   3      432.91      507.16     41.53 o 
  33   1   3      798.83      703.49     76.05 o 
  34   1   3        1.35       18.95     18.69 o 
  35   1   3        8.79       11.43     16.05 o 
   0   2   3     6677.73     6641.75     67.90 o 
   1   2   3       50.99       58.99      3.28 o 
   2   2   3      477.13      467.94      8.55 o 
   3   2   3        6.11        2.06      2.50 o 
   4   2   3    17729.62    17856.40     81.08 o 
   5   2   3     9461.36     9361.62     85.98 o 
   6   2   3      194.32      178.23     16.95 o 
   7   2   3    19068.10    20304.01     93.08 o 
   8   2   3     2353.37     2635.29     41.14 o 
   9   2   3     5744.38     6287.32    112.34 o 
  10   2   3      100.75       71.17      9.50 o 
  11   2   3     9349.02     9378.56     81.02 o 
  12   2   3     3286.29     3214.15     71.29 o 
  13   2   3     7338.20     6972.49     76.39 o 
  14   2   3      641.64      636.04     24.48 o 
  15   2   3    12731.87    13367.26    109.34 o 
  16   2   3     7198.04     7234.49     72.36 o 
  17   2   3       11.27        6.27      7.60 o 
  18   2   3      967.31      944.46     28.48 o 
  19   2   3     4101.56     3903.10     73.09 o 
  20   2   3      539.48      579.84     23.87 o 
  21   2   3     5786.58     5627.03     71.61 o 
  22   2   3      205.55      178.24     15.34 o 
  23   2   3       98.19      103.36     20.43 o 
  24   2   3      226.76      268.50     22.06 o 
  25   2   3     1485.32     1458.27     46.68 o 
  26   2   3       97.23      118.60     16.31 o 
  27   2   3       16.42       40.09     14.28 o 
  28   2   3      435.38      456.45     28.78 o 
  29   2   3      421.01      408.66     28.16 o 
  30   2   3      881.67      937.30     41.89 o 
  31   2   3      231.76      257.22     24.19 o 
  32   2   3      336.24      361.86     27.99 o 
  33   2   3      795.76      780.38     51.22 o 
  34   2   3      136.99      151.18     26.08 o 
   1   3   3     2907.46     3134.37     37.61 o 
   2   3   3      839.72      852.52     13.67 o 
   3   3   3     6388.29     6760.10     76.58 o 
   4   3   3     2318.92     2457.72     24.58 o 
   5   3   3    10158.38    10429.93     55.67 o 
   6   3   3        3.27       15.10      4.63 o 
   7   3   3      677.42      621.77     19.73 o 
   8   3   3     2663.63     2606.30     37.89 o 
   9   3   3      627.53      603.75     17.94 o 
  10   3   3     1785.09     2016.71     26.93 o 
  11   3   3     1335.36     1246.91     27.51 o 
  12   3   3     5091.02     5194.18     75.77 o 
  13   3   3      158.10      105.76      8.65 o 
  14   3   3     7332.84     7617.59     73.39 o 
  15   3   3      282.51      247.19     22.17 o 
  16   3   3      495.15      560.24     21.97 o 
  17   3   3       61.10       75.20     10.86 o 
  18   3   3     2417.02     2265.42     44.78 o 
  19   3   3      743.34      705.72     26.37 o 
  20   3   3      118.68      115.25     13.67 o 
  21   3   3     2499.49     2498.75     50.28 o 
  22   3   3      567.61      538.85     25.04 o 
  23   3   3      166.15      213.04     17.34 o 
  24   3   3       70.78      134.81     15.57 o 
  25   3   3     3451.56     3336.95     66.45 o 
  26   3   3       49.93       61.09     11.81 o 
  27   3   3      254.48      222.11     21.96 o 
  28   3   3       46.83       85.15     15.72 o 
  29   3   3       18.70       -8.17     13.24 o 
  30   3   3        3.96       18.66     12.34 o 
  31   3   3       53.88       55.51     14.84 o 
  32   3   3        4.07       -4.80     11.51 o 
  33   3   3      539.74      517.58     30.05 o 
   0   4   3     4690.05     4961.60     65.86 o 
   1   4   3      622.60      697.79     30.77 o 
   2   4   3     1123.76     1251.03     18.66 o 
   3   4   3      392.35      354.32     12.22 o 
   4   4   3       82.52       61.23      8.32 o 
   5   4   3       57.16       47.97      8.61 o 
   6   4   3      395.35      373.77     17.69 o 
   7   4   3     1585.04     1579.63     41.49 o 
   8   4   3        7.82       21.72      8.01 o 
   9   4   3        1.70        2.03      3.46 o 
  10   4   3     1248.40     1255.78     22.30 o 
  11   4   3      290.33      303.17     11.90 o 
  12   4   3     4637.26     4554.33     43.21 o 
  13   4   3        0.11       -0.45      4.87 o 
  14   4   3     1953.92     1888.37     29.38 o 
  15   4   3      134.06      157.46     12.61 o 
  16   4   3     4216.77     4262.75     58.93 o 
  17   4   3      114.89      107.59     11.94 o 
  18   4   3       34.10       39.15      9.80 o 
  19   4   3       25.17       30.66     12.60 o 
  20   4   3       56.99       62.75     13.73 o 
  21   4   3      962.29      840.10     30.39 o 
  22   4   3      595.83      466.03     28.57 o 
  23   4   3      274.15      344.68     21.12 o 
  24   4   3        2.91       18.98     12.88 o 
  25   4   3       46.18       22.48     10.68 o 
  26   4   3      111.65       98.13     13.93 o 
  27   4   3      413.21      400.23     24.73 o 
  28   4   3     1413.45     1416.01     53.85 o 
  29   4   3        2.51        6.51     16.33 o 
  30   4   3      200.88      207.51     28.86 o 
  31   4   3      488.33      524.76     42.19 o 
   1   5   3       35.66       37.60      5.98 o 
   2   5   3     4159.12     4035.60     56.40 o 
   3   5   3      608.44      549.00     29.15 o 
   4   5   3     2933.13     2815.83     35.58 o 
   5   5   3      400.40      361.93     16.20 o 
   6   5   3     3560.50     3471.39     54.61 o 
   7   5   3      282.07      285.22     13.15 o 
   8   5   3      256.59      248.05     12.82 o 
   9   5   3      282.50      287.90     13.90 o 
  10   5   3      505.87      554.19     23.54 o 
  11   5   3      881.23      879.79     23.31 o 
  12   5   3     4729.88     4769.74    102.71 o 
  13   5   3      209.18      204.61     24.86 o 
  14   5   3     5592.13     5500.38     88.36 o 
  15   5   3     2335.46     2196.39     75.13 o 
  16   5   3        1.37       11.38     10.32 o 
  17   5   3       58.74       55.87     11.38 o 
  18   5   3      523.79      450.64     24.14 o 
  19   5   3      110.00      112.02     14.17 o 
  20   5   3     1308.49     1224.81     39.44 o 
  21   5   3      932.25      901.25     35.06 o 
  22   5   3     2138.21     1954.13     51.31 o 
  23   5   3       10.92       16.42     11.33 o 
  24   5   3        3.70       21.76     11.26 o 
  25   5   3      574.50      580.54     42.73 o 
  26   5   3       22.61       28.76     11.21 o 
  27   5   3       77.02       71.64     16.53 o 
  28   5   3     1347.06     1271.40     52.55 o 
   0   6   3       83.17       89.80     26.26 o 
   1   6   3      175.49      148.07     48.58 o 
   2   6   3     1746.94     1689.97     58.99 o 
   3   6   3       83.22       83.07     18.60 o 
   4   6   3       18.72       29.24     29.82 o 
   5   6   3      462.05      470.62     44.54 o 
   6   6   3     1031.30     1033.02     90.14 o 
   7   6   3      651.20      714.68    108.29 o 
   8   6   3     1081.47     1096.54     68.85 o 
   9   6   3      646.89      644.42     36.01 o 
  10   6   3     1422.14     1386.22     43.62 o 
  11   6   3      345.24      306.44     22.02 o 
  12   6   3        1.62        4.05      9.09 o 
  13   6   3      276.50      261.93     21.72 o 
  14   6   3      559.82      544.74     30.26 o 
  15   6   3      791.58      771.02     36.73 o 
  16   6   3      602.52      578.72     44.49 o 
  17   6   3       51.75       48.18     13.32 o 
  18   6   3     1491.82     1538.46     53.62 o 
  19   6   3      696.98      695.38     37.68 o 
  20   6   3       18.67       24.70     12.91 o 
  21   6   3      770.47      791.84     41.12 o 
  22   6   3      474.86      460.03     32.76 o 
  23   6   3       91.41       92.15     17.92 o 
  24   6   3      586.51      663.94     46.95 o 
   1   7   3     1683.62     1672.75     64.43 o 
   2   7   3       17.95       22.49     15.26 o 
   3   7   3      499.42      490.94     36.08 o 
   4   7   3      232.86      230.08     26.87 o 
   5   7   3      400.78      412.37     33.46 o 
   6   7   3      124.40       93.37     19.86 o 
   7   7   3      232.96      216.04     40.01 o 
   8   7   3      843.76      966.69     77.61 o 
   9   7   3       43.16       52.75     24.71 o 
  10   7   3       14.83       39.67     27.32 o 
  11   7   3      418.46      430.71     56.24 o 
  12   7   3      292.52      275.59     46.62 o 
  13   7   3      225.10      330.51     54.23 o 
  14   7   3      368.07      464.14     60.40 o 
  15   7   3      777.05      868.14     80.87 o 
  16   7   3       92.81       88.68     33.74 o 
  17   7   3      126.49      164.82     43.82 o 
  18   7   3      567.02      598.88     68.86 o 
  19   7   3       89.63      149.05     45.82 o 
   0   8   3      144.48      150.33     36.36 o 
   1   8   3     1077.83     1066.85     56.98 o 
   2   8   3      134.52      147.88     25.41 o 
   3   8   3      686.03      614.90     64.41 o 
   4   8   3        2.73        0.99     21.75 o 
   5   8   3       37.44       40.66     25.69 o 
   6   8   3      644.05      841.38     77.04 o 
   7   8   3        8.86       32.28     25.78 o 
   8   8   3      174.68      278.66     51.90 o 
   9   8   3      443.89      530.99     66.24 o 
   0   0   4    11076.42    10946.05     81.23 o 
   1   0   4    88759.67    84625.55    184.85 o 
   2   0   4    16916.77    17560.56    132.63 o 
   3   0   4   165502.84   164177.36    679.79 o 
   4   0   4    40244.35    41693.59    240.70 o 
   5   0   4    21910.81    23432.67    185.23 o 
   6   0   4    14629.10    14781.28    150.47 o 
   7   0   4    18648.27    18898.76    177.80 o 
   8   0   4      316.77      275.65     23.57 o 
   9   0   4     3357.08     3459.76     81.80 o 
  10   0   4     3000.11     2713.21     74.01 o 
  11   0   4    14660.30    13936.62    172.11 o 
  12   0   4        1.50       22.68     10.88 o 
  13   0   4      314.28      246.30     26.47 o 
  14   0   4      854.02      766.43     46.01 o 
  15   0   4      236.24      199.53     26.62 o 
  16   0   4     4025.78     4082.02    110.30 o 
  17   0   4     3726.58     3657.41    107.08 o 
  18   0   4     1573.66     1737.40     76.31 o 
  19   0   4     1124.68      996.77     59.77 o 
  20   0   4     3883.60     3905.39    120.06 o 
  21   0   4    17520.80    17927.25    261.47 o 
  22   0   4     3837.44     4011.57    127.54 o 
  23   0   4     5207.59     5090.53    146.42 o 
  24   0   4     1251.94     1251.36     77.17 o 
  25   0   4     4197.51     4221.08     88.26 o 
  26   0   4      967.09     1037.95     46.83 o 
  27   0   4     1285.83     1293.29     51.70 o 
  28   0   4        8.09      152.00    102.53 o 
  29   0   4    26091.30    27061.67    383.57 o 
  30   0   4     1056.07     1434.58     96.68 o 
  31   0   4      571.63      578.30     61.68 o 
  32   0   4      899.60     1013.94     81.22 o 
  33   0   4      352.91      473.81     58.63 o 
  34   0   4      190.26      218.75     41.14 o 
  35   0   4        2.83      -13.35     20.39 o 
   1   1   4     6545.65     6661.88     36.25 o 
   2   1   4       24.20       46.20      4.03 o 
   3   1   4      589.01      603.57     14.30 o 
   4   1   4    25193.94    24404.42    103.24 o 
   5   1   4    11130.31    11702.29     91.91 o 
   6   1   4      287.06      320.29     16.57 o 
   7   1   4       50.30       42.86      8.32 o 
   8   1   4    12249.42    11768.46    101.93 o 
   9   1   4      178.83      254.41     16.76 o 
  10   1   4        1.09       -0.59      6.67 o 
  11   1   4     3064.50     3039.88     56.85 o 
  12   1   4     6060.43     6291.34     84.56 o 
  13   1   4       13.57       19.16      8.52 o 
  14   1   4       88.47       79.39     11.46 o 
  15   1   4     7753.56     7637.20    157.43 o 
  16   1   4      886.09      965.12     26.47 o 
  17   1   4       75.80       70.89     14.06 o 
  18   1   4      136.80      159.61     24.09 o 
  19   1   4       53.10       46.64     13.87 o 
  20   1   4     2848.77     2953.65     73.59 o 
  21   1   4      798.95      738.61     49.00 o 
  22   1   4     4767.25     4788.81    110.31 o 
  23   1   4     1609.65     1698.49     47.56 o 
  24   1   4     1906.01     1918.28     52.15 o 
  25   1   4        8.76       15.54     12.04 o 
  26   1   4     2028.06     2039.75     55.76 o 
  27   1   4      382.55      420.87     27.95 o 
  28   1   4      344.36      407.47     32.09 o 
  29   1   4        4.95       13.69     12.22 o 
  30   1   4      343.33      304.87     24.63 o 
  31   1   4      176.94      187.22     30.94 o 
  32   1   4      422.74      449.94     39.58 o 
  33   1   4       78.66      122.90     33.28 o 
  34   1   4     1281.71     1293.89     80.95 o 
   0   2   4     5255.08     5585.86     45.65 o 
   1   2   4     3415.45     3081.81     26.65 o 
   2   2   4      349.14      390.15     14.28 o 
   3   2   4     1187.74     1299.63     18.04 o 
   4   2   4      437.17      496.14     16.27 o 
   5   2   4      664.79      573.28     16.08 o 
   6   2   4      232.66      285.86     12.17 o 
   7   2   4     1216.47     1242.54     32.04 o 
   8   2   4        2.09       10.21      6.45 o 
   9   2   4     1366.48     1401.13     36.50 o 
  10   2   4       85.00       52.40     16.68 o 
  11   2   4     4037.72     3986.40     68.40 o 
  12   2   4     2372.33     2437.27     52.29 o 
  13   2   4      158.36       91.36     11.61 o 
  14   2   4      508.13      503.79     26.14 o 
  15   2   4       41.66       55.17     19.28 o 
  16   2   4      105.87      103.96     10.85 o 
  17   2   4     1500.90     1254.05     83.88 o 
  18   2   4     1177.74     1055.80     80.01 o 
  19   2   4      501.33      506.16     30.95 o 
  20   2   4      196.63      176.21     16.75 o 
  21   2   4     1431.36     1482.57     44.46 o 
  22   2   4       33.78       31.94     13.04 o 
  23   2   4     1017.26     1140.67     50.07 o 
  24   2   4       15.07       16.21     13.93 o 
  25   2   4      220.59      177.50     18.46 o 
  26   2   4      126.77      119.68     16.63 o 
  27   2   4       89.10      104.28     15.55 o 
  28   2   4       17.13       30.64     17.23 o 
  29   2   4     1910.01     1957.17     59.04 o 
  30   2   4       77.91       80.52     16.62 o 
  31   2   4       52.71       37.21     16.40 o 
  32   2   4       81.43       80.27     16.25 o 
  33   2   4      455.64      511.82     42.45 o 
   1   3   4       10.70        9.86      3.20 o 
   2   3   4     7034.38     6764.61     44.70 o 
   3   3   4      767.10      766.37     13.36 o 
   4   3   4      351.27      442.31     11.53 o 
   5   3   4      297.78      368.87     12.29 o 
   6   3   4     1790.97     1762.97     27.11 o 
   7   3   4        0.35       -3.81      4.09 o 
   8   3   4      957.87      952.17     21.86 o 
   9   3   4     1483.17     1559.14     37.04 o 
  10   3   4     6767.20     6615.96     78.36 o 
  11   3   4        2.92       18.08      8.09 o 
  12   3   4      228.81      183.06     15.07 o 
  13   3   4      267.13      294.42     19.82 o 
  14   3   4      475.30      488.09     25.50 o 
  15   3   4       23.36       17.19      6.15 o 
  16   3   4     2143.60     2135.43     47.17 o 
  17   3   4      597.95      557.64     25.77 o 
  18   3   4       30.03       18.99      9.25 o 
  19   3   4      404.56      344.59     21.82 o 
  20   3   4     3298.88     3469.48     66.61 o 
  21   3   4       60.08       69.93     13.29 o 
  22   3   4       56.57       34.23     10.04 o 
  23   3   4      633.32      641.07     39.52 o 
  24   3   4        5.58       -3.09     11.93 o 
  25   3   4       62.29       50.58     21.07 o 
  26   3   4     1091.28     1032.11     41.90 o 
  27   3   4       31.64       47.33     17.59 o 
  28   3   4      912.83     1027.11     43.53 o 
  29   3   4       67.12       71.39     14.40 o 
  30   3   4      844.25      896.87     42.34 o 
  31   3   4      389.16      375.74     28.99 o 
  32   3   4      198.01      143.28     26.68 o 
   0   4   4     3797.66     3597.11    150.23 o 
   1   4   4        5.35        7.77      3.39 o 
   2   4   4     1031.03     1027.53     24.93 o 
   3   4   4     7514.57     7383.86     59.15 o 
   4   4   4      670.33      602.27     56.12 o 
   5   4   4    10272.54    10443.88     94.74 o 
   6   4   4        3.43        3.43      5.48 o 
   7   4   4     4281.17     4501.40     42.45 o 
   8   4   4      269.71      236.25     10.80 o 
   9   4   4     2798.98     2767.37     37.42 o 
  10   4   4     1096.91     1237.72     39.00 o 
  11   4   4     1733.88     1868.21     49.70 o 
  12   4   4        5.05        7.95      5.72 o 
  13   4   4     1686.50     1708.98     29.75 o 
  14   4   4      279.95      243.39     11.83 o 
  15   4   4        9.90       11.07      7.90 o 
  16   4   4     2234.74     2267.16     48.89 o 
  17   4   4     1898.21     1872.18     45.86 o 
  18   4   4       92.01       69.20     11.87 o 
  19   4   4     2929.74     2853.90     59.09 o 
  20   4   4     1026.51      915.34     34.85 o 
  21   4   4     1347.75     1271.44     45.55 o 
  22   4   4       47.04       58.92     14.95 o 
  23   4   4     4703.41     4646.81     95.93 o 
  24   4   4      659.93      679.57     33.40 o 
  25   4   4      237.61      228.30     31.44 o 
  26   4   4       31.05       12.32     10.47 o 
  27   4   4      906.40      986.40     56.21 o 
  28   4   4      382.59      343.94     35.63 o 
  29   4   4     1573.95     1512.98     70.56 o 
  30   4   4       20.22       56.23     40.84 o 
   1   5   4       94.28       97.85     16.63 o 
   2   5   4     9950.14     9910.73     97.80 o 
   3   5   4      325.66      333.90     18.46 o 
   4   5   4       12.57       12.06      7.40 o 
   5   5   4        5.42       -1.21      7.68 o 
   6   5   4     1014.75     1039.29     32.03 o 
   7   5   4     2945.22     2950.52     53.59 o 
   8   5   4        6.95       18.24      8.29 o 
   9   5   4     3379.52     3514.70     59.03 o 
  10   5   4     1348.77     1290.34     36.19 o 
  11   5   4     3841.39     3946.54     62.06 o 
  12   5   4     3350.29     3283.27    142.80 o 
  13   5   4        2.90       17.58     24.23 o 
  14   5   4     6411.22     6429.87    219.94 o 
  15   5   4      360.55      354.52     29.66 o 
  16   5   4      722.95      774.62     42.81 o 
  17   5   4      195.33      195.60     23.74 o 
  18   5   4     2723.52     2732.09     81.44 o 
  19   5   4      844.50      850.50     47.37 o 
  20   5   4      113.70      129.13     21.35 o 
  21   5   4      288.26      250.77     28.35 o 
  22   5   4        3.82      -22.02     16.43 o 
  23   5   4      313.92      309.51     31.97 o 
  24   5   4      314.28      320.09     36.11 o 
  25   5   4      165.44      159.60     20.70 o 
  26   5   4      662.80      667.57     37.76 o 
  27   5   4       92.73      129.20     19.96 o 
   0   6   4     7169.26     6896.22    169.32 o 
   1   6   4       19.00       33.80     18.16 o 
   2   6   4      143.80      119.16     19.45 o 
   3   6   4      838.77      826.26     42.71 o 
   4   6   4      148.69      138.00     19.52 o 
   5   6   4      813.34      830.09     42.61 o 
   6   6   4      222.71      228.17     23.29 o 
   7   6   4     1174.07     1147.90     48.62 o 
   8   6   4      207.57      203.26     25.67 o 
   9   6   4     1152.06     1108.33     45.44 o 
  10   6   4      189.29      173.45     19.43 o 
  11   6   4      518.74      540.57     48.83 o 
  12   6   4       33.20       30.22     11.99 o 
  13   6   4      165.91      172.41     35.50 o 
  14   6   4      422.78      395.68     31.45 o 
  15   6   4      331.62      306.35     28.86 o 
  16   6   4        9.80       -5.78     13.11 o 
  17   6   4      145.18       95.22     18.70 o 
  18   6   4       40.07       20.15     14.12 o 
  19   6   4     1930.40     1986.27    140.33 o 
  20   6   4       18.32       37.15     17.27 o 
  21   6   4       60.31       32.88     24.34 o 
  22   6   4        6.61      -10.71     13.28 o 
  23   6   4     1116.07     1072.49     58.96 o 
   1   7   4      521.08      484.32     36.49 o 
   2   7   4      917.36      852.18     47.12 o 
   3   7   4     1129.12     1038.34     51.51 o 
   4   7   4     2662.14     2616.55     80.33 o 
   5   7   4       65.84      117.93     21.73 o 
   6   7   4     3977.86     4056.20    152.97 o 
   7   7   4       40.66       71.91     32.03 o 
   8   7   4        9.53       12.17     26.74 o 
   9   7   4       54.00       53.25     27.18 o 
  10   7   4      209.82      159.13     37.00 o 
  11   7   4       58.53       94.98     33.94 o 
  12   7   4     1369.16     1553.11    102.34 o 
  13   7   4      198.03      215.73     43.65 o 
  14   7   4     3237.09     3406.79    153.12 o 
  15   7   4       24.44       72.15     33.10 o 
  16   7   4        5.80       26.03     27.44 o 
  17   7   4      103.59      193.76     43.11 o 
  18   7   4      641.90      875.86     83.78 o 
   0   8   4       41.15       61.65     31.30 o 
   1   8   4      287.82      290.39     61.60 o 
   2   8   4       26.28        9.36     16.85 o 
   3   8   4      656.86      688.68     68.92 o 
   4   8   4      149.50      203.74     42.45 o 
   5   8   4      334.40      351.70     52.64 o 
   6   8   4       40.52      100.59     37.33 o 
   7   8   4      239.52      254.68     45.32 o 
   1   1   5     1475.50     1622.15     25.16 o 
   2   1   5     5551.65     5586.41     46.59 o 
   3   1   5     3794.65     4123.09     47.39 o 
   4   1   5      707.31      767.99     23.36 o 
   5   1   5     1164.97     1294.78     33.74 o 
   6   1   5    20384.91    21489.73    138.86 o 
   7   1   5     2386.16     2358.13     52.42 o 
   8   1   5     2554.73     2690.83     52.12 o 
   9   1   5     3666.31     3994.44     91.67 o 
  10   1   5      113.70      107.21     19.04 o 
  11   1   5        2.17        7.76      7.44 o 
  12   1   5     1688.39     2198.37     71.75 o 
  13   1   5       26.50       39.43     10.06 o 
  14   1   5      240.38      184.46     17.95 o 
  15   1   5     1103.29     1219.91     42.43 o 
  16   1   5      187.52      164.75     24.30 o 
  17   1   5      620.48      612.40     32.47 o 
  18   1   5     2845.00     2895.93     70.31 o 
  19   1   5        1.69       -1.23     12.67 o 
  20   1   5     4286.69     4184.35     88.77 o 
  21   1   5      566.16      480.50     32.02 o 
  22   1   5        5.62       10.26     12.07 o 
  23   1   5        0.06       14.06     16.33 o 
  24   1   5     3837.29     3738.68     91.77 o 
  25   1   5       54.81       63.29     16.59 o 
  26   1   5       18.35       20.79      9.75 o 
  27   1   5       43.47       40.69     11.88 o 
  28   1   5       30.32       24.92     13.65 o 
  29   1   5      518.74      506.48     30.59 o 
  30   1   5       36.08       -1.40     25.80 o 
  31   1   5        0.51      -12.56     14.81 o 
  32   1   5      353.82      348.83     35.19 o 
  33   1   5      282.93      233.42     29.63 o 
  34   1   5      739.86      734.53     51.40 o 
   0   2   5     1907.14     1629.51     35.33 o 
   1   2   5     1512.80     1584.87     28.98 o 
   2   2   5     7248.66     7481.58     62.61 o 
   3   2   5     1942.85     2076.66     33.68 o 
   4   2   5      688.90      803.80     21.43 o 
   5   2   5      406.49      514.08     21.33 o 
   6   2   5     9464.23     9288.21    114.74 o 
   7   2   5     9301.88     9898.85     95.68 o 
   8   2   5     4479.32     4659.53     67.51 o 
   9   2   5    11196.76    11532.35    108.93 o 
  10   2   5     7880.57     8141.77    135.68 o 
  11   2   5     4118.70     3937.10     67.87 o 
  12   2   5      318.85      354.50     22.15 o 
  13   2   5    12922.74    12692.17    128.17 o 
  14   2   5     2250.28     2221.88     55.79 o 
  15   2   5     2179.66     2025.36     54.63 o 
  16   2   5     1902.01     1866.41     53.54 o 
  17   2   5     4963.83     4730.01     90.38 o 
  18   2   5      779.40      776.21     40.95 o 
  19   2   5     2496.74     2319.21    106.49 o 
  20   2   5      919.52      967.50     43.08 o 
  21   2   5      670.80      712.34     38.45 o 
  22   2   5      183.42      174.14     40.96 o 
  23   2   5       22.67       -0.35     12.80 o 
  24   2   5     1597.15     1526.91     48.41 o 
  25   2   5      211.23      212.46     20.19 o 
  26   2   5      548.26      506.78     30.17 o 
  27   2   5       51.54       25.57     11.66 o 
  28   2   5      721.43      733.31     36.91 o 
  29   2   5      218.01      229.58     38.28 o 
  30   2   5       86.80       76.88     15.49 o 
  31   2   5       92.03       95.68     16.65 o 
  32   2   5     1864.01     1937.26     62.59 o 
  33   2   5      391.87      405.39     30.81 o 
   1   3   5      440.25      424.28     15.36 o 
   2   3   5     7694.87     7587.53     52.21 o 
   3   3   5      210.84      241.19      9.84 o 
   4   3   5        0.37        0.27      3.67 o 
   5   3   5        1.38       -0.50      4.85 o 
   6   3   5     5886.50     6103.05     70.80 o 
   7   3   5        8.02       19.04      6.53 o 
   8   3   5      756.42      740.14     26.70 o 
   9   3   5      428.10      430.93     21.14 o 
  10   3   5       96.82       67.14     10.46 o 
  11   3   5      390.74      463.68     34.85 o 
  12   3   5      166.44      120.11     13.07 o 
  13   3   5        0.51       17.84      9.49 o 
  14   3   5     6728.37     6709.72     94.99 o 
  15   3   5      143.83      140.98     25.02 o 
  16   3   5      344.69      344.58     24.10 o 
  17   3   5      193.91      165.31     18.32 o 
  18   3   5     1241.95     1280.29     46.92 o 
  19   3   5       21.68       18.87      9.59 o 
  20   3   5      287.79      287.74     20.78 o 
  21   3   5       69.48       67.94     12.15 o 
  22   3   5      507.35      459.64     26.74 o 
  23   3   5       45.40       63.89     13.78 o 
  24   3   5     3016.27     2761.28     65.62 o 
  25   3   5       18.39       28.24     10.73 o 
  26   3   5      110.20      102.84     15.13 o 
  27   3   5      254.97      260.47     23.71 o 
  28   3   5      432.28      423.62     29.41 o 
  29   3   5       91.57       86.67     15.27 o 
  30   3   5      102.23      120.98     18.00 o 
  31   3   5       10.66       18.02     10.78 o 
   0   4   5     1248.06     1216.48     29.01 o 
   1   4   5      990.26      955.15     20.83 o 
   2   4   5     1503.34     1496.40     27.54 o 
   3   4   5      143.72      110.87     10.73 o 
   4   4   5      437.76      456.76     23.57 o 
   5   4   5       39.75       36.90      7.66 o 
   6   4   5       69.01       63.25      6.16 o 
   7   4   5     3298.21     3383.62     44.58 o 
   8   4   5      593.26      590.77     22.53 o 
   9   4   5     2775.96     2698.50     74.24 o 
  10   4   5      101.23       94.26     10.92 o 
  11   4   5     1670.52     1658.22     41.30 o 
  12   4   5      237.60      212.52     16.38 o 
  13   4   5       60.67       65.47      7.67 o 
  14   4   5        1.02        4.42      7.25 o 
  15   4   5      324.85      280.81     18.42 o 
  16   4   5      478.92      405.96     30.87 o 
  17   4   5        7.59       23.29     11.15 o 
  18   4   5       25.24       31.03      9.38 o 
  19   4   5     2103.59     2076.76     52.14 o 
  20   4   5      292.52      280.31     32.91 o 
  21   4   5        7.99       26.84     10.34 o 
  22   4   5      432.42      465.12     27.15 o 
  23   4   5     1389.16     1261.80     61.89 o 
  24   4   5      257.79      285.83     22.82 o 
  25   4   5      403.83      389.96     35.36 o 
  26   4   5       34.31       27.62     17.25 o 
  27   4   5      191.78      234.67     47.01 o 
  28   4   5       11.56       -7.18     15.61 o 
  29   4   5       13.03       37.58     18.82 o 
   1   5   5      524.01      514.73     19.14 o 
   2   5   5      509.64      479.66     19.60 o 
   3   5   5     1460.13     1526.84     39.57 o 
   4   5   5     2276.80     2278.19     48.34 o 
   5   5   5     1010.16     1056.78     33.62 o 
   6   5   5     1656.06     1711.42     42.68 o 
   7   5   5     3808.48     3754.31     62.88 o 
   8   5   5      620.70      668.58     27.27 o 
   9   5   5     2010.10     1988.82     46.23 o 
  10   5   5      394.40      381.44     32.16 o 
  11   5   5     1194.82     1297.56     37.40 o 
  12   5   5      341.14      343.08     28.29 o 
  13   5   5      188.99      171.61     40.10 o 
  14   5   5       11.91        8.10     11.21 o 
  15   5   5     2022.03     2038.75     76.46 o 
  16   5   5      615.25      601.04     39.15 o 
  17   5   5     2753.46     2622.96     80.62 o 
  18   5   5       16.32        9.81     36.99 o 
  19   5   5        1.52       10.87     21.06 o 
  20   5   5     1769.59     1803.03     70.46 o 
  21   5   5      229.86      285.36     31.12 o 
  22   5   5      605.85      601.13     42.86 o 
  23   5   5       90.43      141.20     25.38 o 
  24   5   5        0.21       14.51     16.65 o 
  25   5   5     1825.03     1850.98     76.87 o 
  26   5   5       57.47       55.79     34.91 o 
  27   5   5        9.12       -8.81     15.50 o 
   0   6   5     1631.48     1577.14     83.16 o 
   1   6   5       40.56       78.40     18.98 o 
   2   6   5      238.03      241.92     24.96 o 
   3   6   5       93.65      119.60     20.13 o 
   4   6   5       77.64      112.61     30.19 o 
   5   6   5      352.66      384.34     30.38 o 
   6   6   5       44.75       29.81      7.73 o 
   7   6   5     1227.02     1263.38     47.73 o 
   8   6   5     1015.21     1044.99     35.84 o 
   9   6   5      466.59      514.38     33.22 o 
  10   6   5     2928.78     2942.45     77.49 o 
  11   6   5      273.65      231.45     24.43 o 
  12   6   5      381.78      455.44     32.86 o 
  13   6   5      975.95     1014.18     49.32 o 
  14   6   5      811.36      791.60     44.44 o 
  15   6   5      166.75      162.70     22.87 o 
  16   6   5      171.85      151.03     26.16 o 
  17   6   5     1943.71     2073.10     95.03 o 
  18   6   5     1272.68     1234.68     58.45 o 
  19   6   5      328.00      365.59     51.84 o 
  20   6   5        5.94       19.39     52.44 o 
  21   6   5       73.39       54.37     31.90 o 
  22   6   5     1143.67     1100.82     59.74 o 
  23   6   5       15.13       13.47     15.70 o 
   1   7   5        0.95       -6.08     14.16 o 
   2   7   5      112.37      124.26     25.48 o 
   3   7   5      785.95      779.36     79.64 o 
   4   7   5      958.85      902.20     48.09 o 
   5   7   5       32.16       42.80     17.99 o 
   6   7   5       46.36       77.53     28.85 o 
   7   7   5      160.55      110.50     30.65 o 
   8   7   5     2104.83     1960.57    110.21 o 
   9   7   5      657.18      729.97     71.30 o 
  10   7   5       66.34       66.01     30.29 o 
  11   7   5       83.05      119.29     33.92 o 
  12   7   5      346.66      338.56     51.85 o 
  13   7   5      118.15      163.01     40.73 o 
  14   7   5      141.93      198.02     44.55 o 
  15   7   5      388.16      376.29     56.85 o 
  16   7   5       34.38       54.87     32.94 o 
  17   7   5        1.75       -5.29     27.23 o 
   0   8   5      952.68      774.76     69.83 o 
   1   8   5      944.79      990.41     55.13 o 
   2   8   5       59.97       90.14     30.61 o 
   3   8   5      757.52      818.91     74.38 o 
   4   8   5      101.89      137.16     39.46 o 
   0   0   6     6102.73     6649.06    111.11 o 
   1   0   6      415.52      394.76     35.18 o 
   2   0   6      918.15      723.53     26.56 o 
   3   0   6     3841.36     3519.38    108.62 o 
   4   0   6      869.82      773.95     28.13 o 
   5   0   6       49.99       58.02     14.45 o 
   6   0   6     8799.23     8526.16    133.50 o 
   7   0   6      583.12      406.60     30.69 o 
   8   0   6     7859.59     7926.33    134.96 o 
   9   0   6      905.59      904.69     47.57 o 
  10   0   6     1056.34     1250.46     56.52 o 
  11   0   6       26.30       50.27     15.92 o 
  12   0   6     7634.50     8073.36    149.21 o 
  13   0   6        3.75       11.14     14.48 o 
  14   0   6     1160.74     1153.84     60.01 o 
  15   0   6     1972.52     2110.39     81.99 o 
  16   0   6    16880.67    17253.48    237.80 o 
  17   0   6      151.27      227.20     31.69 o 
  18   0   6      294.61      244.51     32.92 o 
  19   0   6     5950.39     5777.94    146.65 o 
  20   0   6     1835.46     1920.77     86.98 o 
  21   0   6     2244.61     2093.36     92.49 o 
  22   0   6     2098.64     2161.97     96.07 o 
  23   0   6      923.11      882.49     64.20 o 
  24   0   6     1204.54     1122.61     72.67 o 
  25   0   6        5.76        4.18     17.03 o 
  26   0   6     3031.62     2819.84    118.53 o 
  27   0   6      194.17      191.06     34.42 o 
  28   0   6      193.44      170.87     33.16 o 
  29   0   6      952.93     1039.85     77.69 o 
  30   0   6        3.75       12.24     18.87 o 
  31   0   6      258.83      253.97     42.52 o 
  32   0   6      227.35      170.39     36.84 o 
  33   0   6      866.65      774.76     73.49 o 
   1   1   6     1547.04     1499.93     26.63 o 
   2   1   6     4139.76     3808.16     42.25 o 
   3   1   6      486.22      471.22     18.17 o 
   4   1   6        1.38       -0.84      5.32 o 
   5   1   6       70.68       59.07     10.04 o 
   6   1   6      767.34      861.81     44.85 o 
   7   1   6     2873.12     3011.44     57.63 o 
   8   1   6      536.74      527.44     25.43 o 
   9   1   6     5025.99     4937.48    113.08 o 
  10   1   6     6765.70     6923.50     92.64 o 
  11   1   6      245.62      228.62     18.73 o 
  12   1   6     1080.93      983.04     37.30 o 
  13   1   6     4595.23     4918.03     84.34 o 
  14   1   6      919.07      768.15     34.77 o 
  15   1   6     2843.51     2782.44     66.46 o 
  16   1   6      475.53      444.55     45.46 o 
  17   1   6      748.27      617.69     33.88 o 
  18   1   6     3713.80     3643.51     81.33 o 
  19   1   6     3607.32     3802.32     84.47 o 
  20   1   6      503.67      465.29     31.13 o 
  21   1   6     1169.21     1166.36     49.21 o 
  22   1   6       80.70       66.17     15.31 o 
  23   1   6      607.69      604.14     37.72 o 
  24   1   6      331.72      346.74     29.65 o 
  25   1   6      357.94      322.62     39.85 o 
  26   1   6     1003.74      957.63     49.72 o 
  27   1   6      668.43      664.92     51.66 o 
  28   1   6     1514.08     1476.70     50.49 o 
  29   1   6      422.86      426.14     29.37 o 
  30   1   6     1930.17     2011.79     61.32 o 
  31   1   6     1009.29      961.79     43.43 o 
  32   1   6      284.83      268.74     31.72 o 
  33   1   6       85.92       85.53     20.43 o 
   0   2   6     6824.58     6765.19     79.07 o 
   1   2   6     7469.29     7647.05     59.23 o 
   2   2   6       64.79       68.36      8.07 o 
   3   2   6     2417.38     2576.61     41.43 o 
   4   2   6      893.53      831.40     23.84 o 
   5   2   6      591.41      557.95     19.90 o 
   6   2   6     1350.82     1243.39     36.09 o 
   7   2   6     5787.60     6378.28     82.86 o 
   8   2   6     5699.91     6118.66     82.49 o 
   9   2   6      201.70      204.68     16.87 o 
  10   2   6     3435.28     3471.13    126.50 o 
  11   2   6       71.18       41.64     30.35 o 
  12   2   6     4236.32     4276.60     75.78 o 
  13   2   6     1417.20     1500.43     46.46 o 
  14   2   6      311.97      319.71     24.69 o 
  15   2   6      232.95      201.43     28.88 o 
  16   2   6      273.31      215.70     20.43 o 
  17   2   6        9.02        5.98     15.92 o 
  18   2   6     6403.56     6622.30    108.43 o 
  19   2   6     1615.35     1644.58     56.23 o 
  20   2   6       41.63       24.31     18.81 o 
  21   2   6      481.72      469.41     32.05 o 
  22   2   6      871.73      911.88     44.94 o 
  23   2   6     2218.20     2302.65     71.54 o 
  24   2   6      823.20      823.10     44.18 o 
  25   2   6      528.87      455.98     34.23 o 
  26   2   6       83.65       57.85     13.91 o 
  27   2   6        0.32        0.28     10.53 o 
  28   2   6      670.28      735.98     42.72 o 
  29   2   6       15.02       27.38     12.04 o 
  30   2   6      397.26      469.26     31.40 o 
  31   2   6      317.93      299.10     25.90 o 
  32   2   6       62.36       92.74     16.82 o 
   1   3   6     2873.10     2738.03     67.90 o 
   2   3   6        0.10        1.55      4.98 o 
   3   3   6     6174.95     6310.97    118.84 o 
   4   3   6     2025.85     2000.39     36.30 o 
   5   3   6      538.33      496.58     23.92 o 
   6   3   6     1280.19     1405.55     54.92 o 
   7   3   6     6245.46     6376.31     80.58 o 
   8   3   6     4450.18     4480.15     69.35 o 
   9   3   6        0.00       -2.83      7.36 o 
  10   3   6        8.87       12.35     12.02 o 
  11   3   6     2884.04     2849.75    115.83 o 
  12   3   6      198.70      175.56     16.71 o 
  13   3   6      148.20      134.20     20.29 o 
  14   3   6      441.77      452.13     26.90 o 
  15   3   6    10005.01     9834.99    121.92 o 
  16   3   6      375.60      376.78     26.05 o 
  17   3   6      198.77      192.67     26.13 o 
  18   3   6      454.11      383.09     29.06 o 
  19   3   6      157.05      145.10     18.50 o 
  20   3   6       70.71       53.94     13.02 o 
  21   3   6      421.67      438.58     30.80 o 
  22   3   6      969.69      919.96     60.89 o 
  23   3   6     2951.64     2852.40     66.95 o 
  24   3   6       43.03       48.70     12.33 o 
  25   3   6     2194.06     2256.08     61.99 o 
  26   3   6        2.31       32.82     12.16 o 
  27   3   6       69.52       78.14     18.63 o 
  28   3   6       31.84       76.01     18.33 o 
  29   3   6        5.49       -2.36     11.22 o 
  30   3   6      163.83      177.55     21.82 o 
  31   3   6       27.36        4.42     12.72 o 
   0   4   6     5628.56     5463.57    112.71 o 
   1   4   6     1714.57     1554.27     42.85 o 
   2   4   6       24.12        7.22      6.84 o 
   3   4   6     1721.31     1673.50     53.77 o 
   4   4   6     1581.07     1515.81     42.88 o 
   5   4   6        0.67        1.36      5.18 o 
   6   4   6       26.45       38.63      7.97 o 
   7   4   6        5.90        4.19      6.72 o 
   8   4   6     3381.13     3354.83     57.58 o 
   9   4   6      172.27      146.07     13.85 o 
  10   4   6     2439.35     2315.03     50.62 o 
  11   4   6        0.10       10.92     11.88 o 
  12   4   6      454.58      456.92     24.79 o 
  13   4   6     1924.82     1809.46     48.85 o 
  14   4   6      316.29      308.86     50.97 o 
  15   4   6      475.12      473.65     26.96 o 
  16   4   6     2351.09     2407.79     60.99 o 
  17   4   6       15.09       19.23     10.79 o 
  18   4   6     2213.86     2238.92     54.03 o 
  19   4   6       84.77       63.85     11.63 o 
  20   4   6       24.45       19.39      9.19 o 
  21   4   6       55.18       65.66     12.32 o 
  22   4   6      196.91      225.46     20.55 o 
  23   4   6      172.37      186.68     19.19 o 
  24   4   6      267.66      292.90     34.86 o 
  25   4   6      593.13      636.49     60.25 o 
  26   4   6     1043.51      924.60     54.83 o 
  27   4   6        0.83        9.69     17.19 o 
  28   4   6       58.86       81.72     21.20 o 
  29   4   6      994.72     1135.51     63.39 o 
   1   5   6      481.10      539.99     26.44 o 
   2   5   6     1095.44     1017.37     37.66 o 
   3   5   6      864.14      829.33     32.76 o 
   4   5   6     2086.00     1831.12     70.98 o 
   5   5   6     1641.21     1596.06     66.96 o 
   6   5   6      115.33      117.59     13.73 o 
   7   5   6     3983.20     4089.96     67.75 o 
   8   5   6       54.27       44.74      9.35 o 
   9   5   6      470.70      478.52     24.75 o 
  10   5   6      202.83      176.50     15.88 o 
  11   5   6       69.81       92.36     12.64 o 
  12   5   6      817.97      825.85     43.55 o 
  13   5   6        0.06       -8.46     18.60 o 
  14   5   6      245.68      217.22     24.27 o 
  15   5   6      384.82      421.35     33.57 o 
  16   5   6     1434.50     1494.49    103.11 o 
  17   5   6     1063.48     1083.39     53.11 o 
  18   5   6       75.39       62.93     17.08 o 
  19   5   6     1259.41     1313.08     60.49 o 
  20   5   6      165.16      175.45     25.39 o 
  21   5   6      630.58      586.56     42.52 o 
  22   5   6     1227.46     1303.59     63.49 o 
  23   5   6      249.10      257.98     31.05 o 
  24   5   6      475.50      607.41     44.97 o 
  25   5   6       58.03       66.87     39.47 o 
  26   5   6       87.99       94.74     41.90 o 
   0   6   6      974.50      954.45     66.86 o 
   1   6   6      444.41      422.77     32.57 o 
   2   6   6      301.18      318.07     29.57 o 
   3   6   6     1179.28     1278.01     54.19 o 
   4   6   6      770.91      702.40     40.56 o 
   5   6   6      163.54      155.55     15.36 o 
   6   6   6      283.67      287.77     26.06 o 
   7   6   6        0.42       -5.02      8.03 o 
   8   6   6        5.96       -0.48      7.82 o 
   9   6   6      251.27      227.33     28.67 o 
  10   6   6      368.87      380.53     31.97 o 
  11   6   6       33.29       20.44     25.30 o 
  12   6   6       34.21       66.30     61.75 o 
  13   6   6     3237.93     3096.44     86.78 o 
  14   6   6        5.31       17.27     22.41 o 
  15   6   6      450.63      465.90     47.01 o 
  16   6   6       27.11       46.66     33.46 o 
  17   6   6      277.53      312.91     31.50 o 
  18   6   6        8.29       19.93     15.46 o 
  19   6   6        0.44       -9.23     13.89 o 
  20   6   6        2.77        2.48     13.22 o 
  21   6   6      164.56      192.34     27.81 o 
  22   6   6       14.63       -5.16     13.38 o 
   1   7   6     1366.90     1429.76     65.94 o 
   2   7   6      112.56      123.57     21.61 o 
   3   7   6        0.01       10.95     16.47 o 
   4   7   6       54.24       51.86     15.95 o 
   5   7   6       55.39       63.18     28.63 o 
   6   7   6       45.26       43.87     30.58 o 
   7   7   6      337.06      370.38     52.10 o 
   8   7   6      687.20      799.30     75.50 o 
   9   7   6     1419.28     1575.66    102.84 o 
  10   7   6      127.43      187.85     43.58 o 
  11   7   6      257.78      319.98     51.38 o 
  12   7   6      440.05      392.21     57.21 o 
  13   7   6      139.37      175.69     41.83 o 
  14   7   6       79.88       61.10     29.20 o 
  15   7   6      280.54      371.01     56.67 o 
   1   1   7     1104.78     1115.05     25.06 o 
   2   1   7       23.88        5.31      6.36 o 
   3   1   7     3322.94     3488.46     44.24 o 
   4   1   7     9422.41     9648.31     85.70 o 
   5   1   7     2503.32     2438.47     51.84 o 
   6   1   7       46.62       29.82      9.41 o 
   7   1   7      393.94      366.06     38.32 o 
   8   1   7     3024.07     3054.78     62.60 o 
   9   1   7      623.23      597.91     30.27 o 
  10   1   7      346.16      321.65     47.85 o 
  11   1   7       71.73      107.90     14.66 o 
  12   1   7       12.13       10.81      8.08 o 
  13   1   7      219.60      190.79     26.41 o 
  14   1   7      500.51      517.73     35.89 o 
  15   1   7      758.09      740.85     36.40 o 
  16   1   7      470.19      427.75     29.37 o 
  17   1   7     1782.51     1871.14     59.51 o 
  18   1   7      724.23      728.11     38.36 o 
  19   1   7       40.02       25.56     14.54 o 
  20   1   7       24.37       31.15     16.88 o 
  21   1   7      137.33      136.70     28.02 o 
  22   1   7      308.30      249.21     25.88 o 
  23   1   7       61.38       44.42     14.95 o 
  24   1   7      102.69      125.58     20.10 o 
  25   1   7     1301.23     1240.88     56.71 o 
  26   1   7      575.61      561.91     47.79 o 
  27   1   7      166.16      159.52     22.75 o 
  28   1   7      194.51      225.90     27.25 o 
  29   1   7      871.76      891.07     52.50 o 
  30   1   7     1913.99     1954.07     76.97 o 
  31   1   7      353.17      382.17     28.89 o 
  32   1   7      192.00      219.60     29.37 o 
   0   2   7     4021.62     3828.90     64.60 o 
   1   2   7     3689.63     3582.26     44.23 o 
   2   2   7      968.95      887.60     32.70 o 
   3   2   7     7143.52     6879.02    119.49 o 
   4   2   7     1088.01     1000.70     40.63 o 
   5   2   7     1184.42     1265.05     31.90 o 
   6   2   7     1113.15      978.24     34.52 o 
   7   2   7     3859.74     3680.98     67.02 o 
   8   2   7     7844.69     8060.33    109.88 o 
   9   2   7      242.58      255.93     19.65 o 
  10   2   7     1723.80     1668.62     48.19 o 
  11   2   7     1628.30     1561.21     47.85 o 
  12   2   7      496.34      449.00     26.79 o 
  13   2   7     1283.12     1285.02     44.97 o 
  14   2   7     1685.47     1610.41     51.27 o 
  15   2   7      325.20      267.44     22.44 o 
  16   2   7     2701.07     2666.58    114.67 o 
  17   2   7     1952.71     1911.01     59.79 o 
  18   2   7     2815.96     2933.02     86.98 o 
  19   2   7      136.70      106.65     16.85 o 
  20   2   7     1533.65     1474.15     55.81 o 
  21   2   7     1805.93     1783.37     62.50 o 
  22   2   7     2265.30     2196.83    102.87 o 
  23   2   7     1201.63     1194.49     53.40 o 
  24   2   7      567.94      602.36     39.80 o 
  25   2   7      916.60      961.80     59.23 o 
  26   2   7        1.40        6.59     13.15 o 
  27   2   7     1845.75     1718.05    134.54 o 
  28   2   7      774.64      780.38     39.10 o 
  29   2   7      748.73      826.23     41.20 o 
  30   2   7       14.40       -0.46     11.83 o 
  31   2   7      207.15      210.76     22.23 o 
   1   3   7       13.53        9.30      7.23 o 
   2   3   7     1867.57     1943.96     39.24 o 
   3   3   7      873.87      850.63     36.97 o 
   4   3   7     5497.04     5404.96     64.36 o 
   5   3   7      240.58      245.77     14.60 o 
   6   3   7     2170.76     2214.44     58.25 o 
   7   3   7      833.18      875.96     32.78 o 
   8   3   7     7179.37     7053.10     92.80 o 
   9   3   7      533.86      517.43     26.41 o 
  10   3   7      217.11      237.92     18.93 o 
  11   3   7      959.49      986.89     54.67 o 
  12   3   7      571.29      583.15     29.85 o 
  13   3   7       85.07       97.44     23.13 o 
  14   3   7      165.63      123.57     22.40 o 
  15   3   7     1151.11     1165.35     64.26 o 
  16   3   7       10.66        4.16      9.22 o 
  17   3   7     1368.17     1239.00     48.02 o 
  18   3   7     2019.45     2136.17     63.49 o 
  19   3   7       10.51       -8.27     15.12 o 
  20   3   7       54.74       54.72     13.35 o 
  21   3   7       66.77       62.26     31.49 o 
  22   3   7     1423.48     1269.08     53.87 o 
  23   3   7       13.03       13.47     11.73 o 
  24   3   7     1277.03     1310.93     56.79 o 
  25   3   7      221.00      243.41     22.47 o 
  26   3   7        2.84       -3.10     17.35 o 
  27   3   7       17.56       28.58     11.31 o 
  28   3   7      549.14      550.06     33.44 o 
  29   3   7       26.83       28.41     12.86 o 
  30   3   7      532.62      569.06     35.57 o 
   0   4   7      642.19      726.50     45.45 o 
   1   4   7     1194.93     1191.73     40.16 o 
   2   4   7     1081.78     1038.93     37.89 o 
   3   4   7     1091.34     1043.38     38.21 o 
   4   4   7     1157.69     1216.23     37.21 o 
   5   4   7      225.33      226.22     16.44 o 
   6   4   7       20.72       21.97      9.84 o 
   7   4   7       67.58       55.33     19.13 o 
   8   4   7        8.84        8.77     11.96 o 
   9   4   7      138.15      167.90     15.63 o 
  10   4   7        4.86       14.56     12.20 o 
  11   4   7      303.22      372.24     23.07 o 
  12   4   7       12.98        5.20      8.54 o 
  13   4   7     3229.98     3374.61    109.16 o 
  14   4   7       56.54       33.30     10.70 o 
  15   4   7     2263.23     2297.67     60.49 o 
  16   4   7        0.21      -13.23     10.51 o 
  17   4   7      238.04      290.54     23.75 o 
  18   4   7        1.86       -3.43      9.16 o 
  19   4   7        3.20        7.26     10.45 o 
  20   4   7      230.64      168.62     17.52 o 
  21   4   7       13.34       -0.85     10.18 o 
  22   4   7      176.93      134.39     27.96 o 
  23   4   7        7.53       26.73     18.88 o 
  24   4   7      261.41      299.06     33.15 o 
  25   4   7      699.26      685.63     48.39 o 
  26   4   7        0.68        3.06     19.95 o 
  27   4   7        0.01        0.70     15.02 o 
  28   4   7       18.31        9.96     15.38 o 
   1   5   7     3768.42     3779.51     72.92 o 
   2   5   7      268.65      273.03     20.53 o 
   3   5   7       46.67       35.61     13.20 o 
   4   5   7       10.98        3.47     14.80 o 
   5   5   7      213.16      203.47     27.44 o 
   6   5   7       23.33       30.62     13.83 o 
   7   5   7     2764.19     2803.42     96.69 o 
   8   5   7      284.93      316.14     34.40 o 
   9   5   7     1681.41     1598.08     75.88 o 
  10   5   7      447.25      453.73     42.21 o 
  11   5   7      929.96      909.71     59.59 o 
  12   5   7      619.18      716.78     54.86 o 
  13   5   7       20.12       27.67     12.18 o 
  14   5   7      273.12      281.44     28.20 o 
  15   5   7     2011.63     2020.83     72.06 o 
  16   5   7      408.73      397.35     61.62 o 
  17   5   7     1141.40     1217.63    135.49 o 
  18   5   7      104.01       81.64     19.38 o 
  19   5   7      827.07      848.30     50.16 o 
  20   5   7      530.36      496.58     51.03 o 
  21   5   7      324.54      283.33     31.38 o 
  22   5   7      250.27      235.95     49.26 o 
  23   5   7      142.21      118.20     32.28 o 
  24   5   7      255.35      280.90     44.57 o 
  25   5   7      995.50     1059.55     60.82 o 
   0   6   7      654.88      716.09     61.43 o 
   1   6   7      140.74      113.03     30.92 o 
   2   6   7       18.17       23.81     14.48 o 
   3   6   7      326.49      332.31     22.67 o 
   4   6   7      436.36      454.49     33.69 o 
   5   6   7      896.28      920.35     36.03 o 
   6   6   7      509.28      484.16     26.94 o 
   7   6   7      517.99      587.13     29.24 o 
   8   6   7      468.43      507.63     34.69 o 
   9   6   7      284.32      256.73     26.16 o 
  10   6   7      201.66      228.87     36.47 o 
  11   6   7     1528.99     1473.67     68.19 o 
  12   6   7       45.59       58.62     17.65 o 
  13   6   7       15.67        1.66     11.83 o 
  14   6   7      270.48      296.86     44.96 o 
  15   6   7      125.10      158.24     24.08 o 
  16   6   7      243.22      267.09     29.97 o 
  17   6   7      309.55      293.60     35.48 o 
  18   6   7      631.52      658.04     46.15 o 
  19   6   7      354.51      328.93     34.20 o 
  20   6   7      538.53      583.31     44.36 o 
   1   7   7       63.91       52.79     26.65 o 
   2   7   7     1540.08     1603.40     66.68 o 
   3   7   7       56.56        8.57     20.59 o 
   4   7   7       78.99       94.25     26.40 o 
   5   7   7       40.46       51.20     26.25 o 
   6   7   7       28.58       55.08     27.85 o 
   7   7   7      250.43      271.78     45.83 o 
   8   7   7       40.81       76.70     29.84 o 
   9   7   7       68.69       53.51     31.85 o 
  10   7   7      417.65      520.62     62.55 o 
  11   7   7        1.02       22.23     25.74 o 
  12   7   7      109.45      124.39     40.06 o 
  13   7   7        2.44        6.80     26.81 o 
   0   0   8    13375.21    13063.76    180.96 o 
   1   0   8      355.52      406.49     23.48 o 
   2   0   8     3818.30     3699.04     93.89 o 
   3   0   8      845.30      921.79     35.88 o 
   4   0   8     3083.40     2829.75     60.75 o 
   5   0   8     4096.79     4360.02    107.73 o 
   6   0   8     9646.79    10374.00    167.46 o 
   7   0   8    14713.80    14571.83    201.55 o 
   8   0   8    29972.50    30871.04    295.69 o 
   9   0   8    21956.66    22848.25    259.85 o 
  10   0   8     7012.63     7000.98    146.32 o 
  11   0   8     5061.13     4896.20    125.70 o 
  12   0   8     5532.98     5438.33    133.64 o 
  13   0   8     5934.69     6000.10    142.43 o 
  14   0   8     3235.19     3262.69    107.80 o 
  15   0   8       65.24       69.57     21.84 o 
  16   0   8        3.15      -13.20     16.47 o 
  17   0   8     1967.96     1908.80     87.59 o 
  18   0   8    16245.82    16212.67    256.04 o 
  19   0   8    14573.05    14648.92    249.25 o 
  20   0   8     1440.27     1378.45     79.81 o 
  21   0   8     1786.39     1684.50     88.73 o 
  22   0   8       91.66       59.83     19.08 o 
  23   0   8       85.90      148.11     30.63 o 
  24   0   8      442.73      559.54     55.76 o 
  25   0   8      968.18      860.22     68.25 o 
  26   0   8     2228.32     2294.32    111.82 o 
  27   0   8       38.82       37.28     24.98 o 
  28   0   8     1738.40     1785.26    102.44 o 
  29   0   8        0.07       22.95     23.42 o 
  30   0   8     1758.44     1844.87    108.03 o 
  31   0   8      979.93     1014.18     84.03 o 
   1   1   8       37.40       18.27      6.20 o 
   2   1   8      657.77      638.31     20.71 o 
   3   1   8      591.18      660.70     21.03 o 
   4   1   8      144.90      140.76     12.55 o 
   5   1   8     6448.04     6358.55     75.20 o 
   6   1   8     8814.60     8860.84    109.47 o 
   7   1   8     2135.40     2187.08     60.36 o 
   8   1   8      593.48      543.23     28.91 o 
   9   1   8     2286.63     2216.10     57.76 o 
  10   1   8      403.62      502.54     28.82 o 
  11   1   8      308.27      319.92     24.03 o 
  12   1   8      970.98     1019.27     41.60 o 
  13   1   8      959.34      958.55     52.94 o 
  14   1   8     3228.30     3295.24    109.87 o 
  15   1   8     2469.43     2496.10     67.83 o 
  16   1   8      243.88      254.81     23.52 o 
  17   1   8      844.67      737.65     38.78 o 
  18   1   8     3740.67     3761.89     87.56 o 
  19   1   8      462.62      465.15     32.94 o 
  20   1   8     1947.44     1991.44     67.01 o 
  21   1   8     4171.19     4032.28     96.38 o 
  22   1   8       38.38       34.44     13.76 o 
  23   1   8       32.81       26.32     19.85 o 
  24   1   8        1.57        2.73     12.20 o 
  25   1   8     1062.23     1116.54     85.71 o 
  26   1   8      795.11      792.98     51.84 o 
  27   1   8       69.94       67.83     18.55 o 
  28   1   8        4.61       16.54     12.24 o 
  29   1   8      291.35      255.14     29.13 o 
  30   1   8      191.44      185.77     26.93 o 
  31   1   8      483.02      415.03     49.79 o 
   0   2   8     1369.98     1201.92     39.49 o 
   1   2   8       17.65       22.58      7.73 o 
   2   2   8        6.60        8.31      5.96 o 
   3   2   8      429.32      401.28     19.40 o 
   4   2   8     1351.37     1289.38     34.11 o 
   5   2   8      311.08      295.92     17.26 o 
   6   2   8       27.04       14.06      8.33 o 
   7   2   8       64.53       54.69     11.68 o 
   8   2   8      668.31      698.40     32.12 o 
   9   2   8      118.67      135.58     15.94 o 
  10   2   8     1149.38     1150.04     42.68 o 
  11   2   8      633.44      619.10     32.00 o 
  12   2   8     1818.51     1767.56     53.94 o 
  13   2   8      135.63      145.12     18.22 o 
  14   2   8       13.98       16.83     10.00 o 
  15   2   8       10.57        3.87     14.01 o 
  16   2   8      242.89      253.95     40.55 o 
  17   2   8      515.33      505.13     32.75 o 
  18   2   8     1089.69     1094.57     47.72 o 
  19   2   8      403.54      412.03     30.86 o 
  20   2   8       31.14       14.10     11.36 o 
  21   2   8       57.46       28.09     18.36 o 
  22   2   8      513.66      511.65     37.46 o 
  23   2   8      492.34      493.83     51.74 o 
  24   2   8       30.88       33.60     13.41 o 
  25   2   8        2.40      -22.97     15.32 o 
  26   2   8        6.15       -3.37     12.49 o 
  27   2   8        7.98        0.52     11.75 o 
  28   2   8      321.58      316.54     32.06 o 
  29   2   8        0.03      -18.07     15.50 o 
  30   2   8      736.46      754.01     40.66 o 
   1   3   8     2982.95     2895.67     50.22 o 
   2   3   8      177.81      182.32     16.51 o 
   3   3   8     2908.25     2948.23     51.09 o 
   4   3   8      153.86      142.90     12.46 o 
   5   3   8        0.00       -0.03      6.03 o 
   6   3   8      647.84      593.06     28.51 o 
   7   3   8      267.86      316.86     33.22 o 
   8   3   8      503.22      486.03     34.24 o 
   9   3   8     1926.34     1872.40     52.12 o 
  10   3   8     1826.50     1826.61     52.23 o 
  11   3   8       79.28       61.26     11.91 o 
  12   3   8      333.68      297.95     22.91 o 
  13   3   8      959.00      948.20     40.14 o 
  14   3   8        6.66        3.45      9.39 o 
  15   3   8      190.57      155.29     18.78 o 
  16   3   8     1340.90     1391.94     75.22 o 
  17   3   8       99.90      110.51     16.40 o 
  18   3   8      639.08      626.45     36.30 o 
  19   3   8     1145.17     1160.10     60.28 o 
  20   3   8     1562.49     1571.82    124.40 o 
  21   3   8      163.76      161.62     21.27 o 
  22   3   8        8.86      -15.32     17.53 o 
  23   3   8        6.00      -13.51     13.32 o 
  24   3   8       21.44       31.86     30.22 o 
  25   3   8        4.43      -17.21     14.09 o 
  26   3   8       35.91       30.14     12.40 o 
  27   3   8      948.52     1025.66     51.34 o 
  28   3   8       33.55       55.01     14.78 o 
  29   3   8       11.18        0.81     12.44 o 
   0   4   8       56.57       55.51     15.85 o 
   1   4   8      472.75      471.79     61.72 o 
   2   4   8     1322.75     1289.51     44.95 o 
   3   4   8      154.11      186.55     18.77 o 
   4   4   8     1515.23     1389.10     35.23 o 
   5   4   8     1088.08     1007.97     36.06 o 
   6   4   8     7052.88     6783.16     92.60 o 
   7   4   8      412.16      398.26     23.67 o 
   8   4   8      521.71      488.96     26.40 o 
   9   4   8     1208.70     1231.52     41.57 o 
  10   4   8     3769.12     3768.40     73.26 o 
  11   4   8       24.09        9.80     17.83 o 
  12   4   8     1252.70     1184.82     43.13 o 
  13   4   8     4538.89     4591.85     85.41 o 
  14   4   8      337.27      345.77     25.27 o 
  15   4   8        5.24        5.24     19.49 o 
  16   4   8      429.08      442.01     28.97 o 
  17   4   8      750.28      742.13     38.01 o 
  18   4   8      130.23      141.97     20.34 o 
  19   4   8     1114.42     1177.74     49.49 o 
  20   4   8     1276.46     1257.03     81.76 o 
  21   4   8      341.91      361.32     46.52 o 
  22   4   8       61.09       21.59     16.51 o 
  23   4   8      162.89      122.39     38.96 o 
  24   4   8     1604.17     1674.20     74.23 o 
  25   4   8      728.56      767.66     53.58 o 
  26   4   8      643.09      666.65     64.25 o 
  27   4   8      286.33      353.28     54.17 o 
   1   5   8     3408.23     3400.14     81.93 o 
   2   5   8      182.47      167.29     17.29 o 
   3   5   8     2742.25     2759.11     66.81 o 
   4   5   8     1446.47     1551.54     73.18 o 
   5   5   8      256.92      286.70     33.76 o 
   6   5   8     1873.30     1902.31     82.54 o 
   7   5   8      492.89      515.29     44.98 o 
   8   5   8     3383.94     3291.79    111.33 o 
   9   5   8      100.85       97.19     23.12 o 
  10   5   8      416.81      423.86     42.64 o 
  11   5   8     1429.61     1476.31     79.03 o 
  12   5   8     1347.22     1272.48     74.11 o 
  13   5   8      327.25      377.45     41.37 o 
  14   5   8     1431.18     1520.77     84.02 o 
  15   5   8     1431.42     1414.88     82.54 o 
  16   5   8       62.61       55.16     16.14 o 
  17   5   8      539.46      576.02     41.88 o 
  18   5   8      985.59      998.49    115.89 o 
  19   5   8      790.80      900.20     67.20 o 
  20   5   8      724.63      815.39     79.19 o 
  21   5   8        8.23       26.95     18.24 o 
  22   5   8      886.42      982.06     59.43 o 
  23   5   8      161.84      157.24     27.00 o 
   0   6   8      187.85      165.97     31.59 o 
   1   6   8      691.59      585.15     29.58 o 
   2   6   8     1022.35      982.77     38.11 o 
   3   6   8     1494.18     1468.98     46.23 o 
   4   6   8      252.43      232.69     19.76 o 
   5   6   8       45.40       35.98     12.01 o 
   6   6   8      688.66      669.92     33.00 o 
   7   6   8       63.63       45.62     11.45 o 
   8   6   8      171.29      170.68     30.92 o 
   9   6   8       75.90       83.03     36.42 o 
  10   6   8      772.98      757.98     44.69 o 
  11   6   8        9.66       -1.39     11.65 o 
  12   6   8       62.15       90.39     20.70 o 
  13   6   8      174.71      222.12     25.86 o 
  14   6   8        1.72      -10.81     13.62 o 
  15   6   8      223.98      199.27     26.80 o 
  16   6   8        7.50      -10.84     13.86 o 
  17   6   8       81.76       86.95     19.14 o 
  18   6   8       20.72       32.62     19.03 o 
  19   6   8       32.90       68.44     20.08 o 
   1   7   8      370.87      353.96     61.77 o 
   2   7   8      498.21      523.20     40.44 o 
   3   7   8      422.99      476.12     48.49 o 
   4   7   8     1101.16     1148.73     86.18 o 
   5   7   8      210.59      261.36     46.94 o 
   6   7   8      647.73      610.26     67.25 o 
   7   7   8     1428.31     1541.52    102.97 o 
   8   7   8       67.02       91.80     34.18 o 
   9   7   8      994.25     1023.79     85.64 o 
  10   7   8      224.06      284.78     52.16 o 
  11   7   8      898.46      986.81     88.31 o 
   1   1   9       79.87       74.98     12.88 o 
   2   1   9      440.00      381.66     17.41 o 
   3   1   9     2322.94     2477.75     42.79 o 
   4   1   9      972.21      963.93     38.68 o 
   5   1   9     6533.97     6646.70     81.71 o 
   6   1   9      133.12      111.63     15.28 o 
   7   1   9      437.69      423.02     26.70 o 
   8   1   9       24.45       48.53     13.04 o 
   9   1   9        7.26       16.06     11.51 o 
  10   1   9       27.63       25.53     11.39 o 
  11   1   9      206.46      213.07     23.67 o 
  12   1   9      220.45      189.42     20.10 o 
  13   1   9       83.46       84.03     22.19 o 
  14   1   9      350.79      352.98     27.64 o 
  15   1   9      843.62      779.13     40.32 o 
  16   1   9       98.34      101.60     17.48 o 
  17   1   9      394.96      429.65     31.47 o 
  18   1   9      103.87       97.63     17.38 o 
  19   1   9      945.01      963.40     47.01 o 
  20   1   9      402.21      400.11     31.94 o 
  21   1   9     1924.10     1899.62     67.53 o 
  22   1   9        3.87       -6.49     11.55 o 
  23   1   9      448.86      377.88     33.04 o 
  24   1   9        0.11       -5.63     12.52 o 
  25   1   9        3.14       14.21     20.81 o 
  26   1   9       55.06       45.70     16.39 o 
  27   1   9       17.28       18.40     15.26 o 
  28   1   9      419.07      388.95     36.28 o 
  29   1   9      137.30      110.75     21.92 o 
  30   1   9      921.38      977.11     57.61 o 
   0   2   9     1350.23     1410.13     45.54 o 
   1   2   9     1854.14     1739.87     35.70 o 
   2   2   9        0.01       -4.29      7.68 o 
   3   2   9     5834.28     5770.50     75.77 o 
   4   2   9      621.84      608.62     25.40 o 
   5   2   9     8168.87     8218.95     91.19 o 
   6   2   9     3394.51     3333.51     71.36 o 
   7   2   9      521.08      553.30     30.15 o 
   8   2   9      283.75      232.52     20.72 o 
   9   2   9     2511.18     2456.23    120.30 o 
  10   2   9     3791.80     3864.30     80.26 o 
  11   2   9     1081.50     1037.94     81.31 o 
  12   2   9       52.15       56.25     12.24 o 
  13   2   9      719.89      727.46     37.92 o 
  14   2   9      714.93      667.05     36.85 o 
  15   2   9      380.32      354.94     43.79 o 
  16   2   9      744.16      716.94     38.94 o 
  17   2   9        0.01        2.89     14.63 o 
  18   2   9      747.13      786.65     42.09 o 
  19   2   9      559.31      502.16     87.95 o 
  20   2   9      250.10      236.13     24.88 o 
  21   2   9      767.45      702.43     72.11 o 
  22   2   9      637.94      652.31     41.10 o 
  23   2   9     2100.65     2102.06     73.40 o 
  24   2   9       14.35        0.96     13.27 o 
  25   2   9      161.82      135.24     22.04 o 
  26   2   9       68.39       75.62     20.01 o 
  27   2   9     1398.15     1429.41     65.43 o 
  28   2   9       56.83       78.22     19.95 o 
  29   2   9     1025.32     1061.39     59.32 o 
   1   3   9     1291.17     1314.78     37.41 o 
   2   3   9     3029.63     3095.23     55.57 o 
   3   3   9      322.69      318.75     18.82 o 
   4   3   9      927.08      821.13     29.28 o 
   5   3   9     2555.30     2461.67     72.81 o 
   6   3   9      207.62      165.60     17.92 o 
   7   3   9     1493.25     1524.89     49.03 o 
   8   3   9        5.99        8.40      8.75 o 
   9   3   9      377.46      379.21     25.86 o 
  10   3   9       66.07       55.56     11.81 o 
  11   3   9     1877.92     1970.30     57.94 o 
  12   3   9      365.57      348.76     26.05 o 
  13   3   9     1339.65     1418.33     51.16 o 
  14   3   9      376.49      377.37     28.27 o 
  15   3   9     4810.07     4832.54     96.65 o 
  16   3   9       12.71       -4.19     26.08 o 
  17   3   9       55.31       35.81     12.18 o 
  18   3   9      438.81      452.01     32.34 o 
  19   3   9       71.78       71.12     17.08 o 
  20   3   9       19.22       14.11     11.49 o 
  21   3   9       81.04       98.24     19.82 o 
  22   3   9       11.55        5.62     11.60 o 
  23   3   9      254.86      174.22     22.40 o 
  24   3   9      690.57      750.66     45.29 o 
  25   3   9      148.40       87.24     29.42 o 
  26   3   9       94.01       78.28     28.40 o 
  27   3   9      206.64      180.70     25.19 o 
  28   3   9      212.35      247.20     29.58 o 
   0   4   9       26.17       35.07     14.90 o 
   1   4   9      173.70      167.42     33.12 o 
   2   4   9      387.33      390.19     27.04 o 
   3   4   9       80.39       58.89     12.21 o 
   4   4   9      153.00      118.23     12.51 o 
   5   4   9     1315.64     1405.51     45.36 o 
   6   4   9     1238.28     1220.85     42.51 o 
   7   4   9       37.60       49.62     11.08 o 
   8   4   9      652.25      644.65     31.77 o 
   9   4   9      641.92      601.31     31.42 o 
  10   4   9     2605.61     2864.93     67.95 o 
  11   4   9      842.07      880.04    107.86 o 
  12   4   9       46.88       43.46     13.74 o 
  13   4   9      170.28      153.44     24.75 o 
  14   4   9       47.09       78.00     14.07 o 
  15   4   9       89.56       96.71     15.89 o 
  16   4   9        5.89        0.06     13.59 o 
  17   4   9        0.24       -6.44      9.51 o 
  18   4   9      421.42      333.35     43.85 o 
  19   4   9      131.82      124.86     29.24 o 
  20   4   9      697.66      534.56     55.99 o 
  21   4   9        7.96      -13.66     21.25 o 
  22   4   9     1311.21     1455.89     93.36 o 
  23   4   9        0.42        5.81     19.65 o 
  24   4   9      291.89      369.86     51.23 o 
  25   4   9        2.57      -26.02     17.35 o 
   1   5   9      710.99      768.64     38.02 o 
   2   5   9       59.56       48.16     11.92 o 
   3   5   9      204.12      171.33     19.25 o 
   4   5   9     4362.84     4807.19    134.66 o 
   5   5   9      131.36      120.15     25.62 o 
   6   5   9     2460.04     2384.33     97.56 o 
   7   5   9       58.05       26.19     15.63 o 
   8   5   9       67.59       45.77     17.39 o 
   9   5   9      162.35      198.65     30.49 o 
  10   5   9       29.73       30.69     20.45 o 
  11   5   9       28.26        6.81     13.88 o 
  12   5   9     1415.76     1530.03     84.64 o 
  13   5   9       15.42       16.62     18.66 o 
  14   5   9     2159.69     2286.98    104.95 o 
  15   5   9       16.53       18.71     17.09 o 
  16   5   9       21.61        6.04     16.91 o 
  17   5   9       47.46       48.15     18.21 o 
  18   5   9      194.57      210.94     37.15 o 
  19   5   9      213.58      229.18     32.87 o 
  20   5   9      574.70      507.94     76.03 o 
  21   5   9       29.76       23.95     13.04 o 
  22   5   9     1351.87     1367.42     69.11 o 
   0   6   9       53.69       68.66     20.30 o 
   1   6   9      546.65      557.53     47.45 o 
   2   6   9       94.28       84.01     21.84 o 
   3   6   9      892.87      855.82     57.43 o 
   4   6   9      955.06      990.39     63.34 o 
   5   6   9      715.87      679.06     52.87 o 
   6   6   9      432.26      385.22     40.88 o 
   7   6   9     1016.24     1047.50     66.85 o 
   8   6   9       61.93       77.37     24.47 o 
   9   6   9       97.24      137.38     21.70 o 
  10   6   9        5.40       20.78     21.64 o 
  11   6   9     1104.95     1193.05     67.97 o 
  12   6   9      799.29      815.94     48.95 o 
  13   6   9       39.04       54.11     16.32 o 
  14   6   9       83.21       86.46     19.26 o 
  15   6   9        3.30       13.72     16.85 o 
  16   6   9      333.66      377.63     53.09 o 
  17   6   9       61.34       37.05     16.21 o 
   1   7   9      223.51      221.11     28.05 o 
   2   7   9      283.49      324.59     33.85 o 
   3   7   9      256.96      264.98     31.67 o 
   4   7   9      205.33      262.18     45.82 o 
   5   7   9      295.95      239.47     46.06 o 
   6   7   9       68.09      101.24     32.28 o 
   7   7   9      136.80      246.54     47.85 o 
   0   0  10     1173.89     1232.44     64.06 o 
   1   0  10        6.22        4.47     14.02 o 
   2   0  10       29.82       16.78     11.34 o 
   3   0  10      627.86      610.29     33.01 o 
   4   0  10      543.10      589.13     32.61 o 
   5   0  10     3603.69     3595.41    110.15 o 
   6   0  10      372.51      356.52     37.19 o 
   7   0  10      141.19      132.05     25.17 o 
   8   0  10     1711.42     1635.50     76.58 o 
   9   0  10     1077.30     1071.57     63.18 o 
  10   0  10      777.05      745.76     54.02 o 
  11   0  10       16.22       30.33     18.00 o 
  12   0  10     2232.15     2285.80     94.66 o 
  13   0  10    11674.37    11628.73    214.77 o 
  14   0  10        6.43       -9.00     16.79 o 
  15   0  10     4136.04     4249.58    134.33 o 
  16   0  10      785.94      792.64     60.75 o 
  17   0  10       56.01       76.61     23.11 o 
  18   0  10     5196.40     5419.28    157.56 o 
  19   0  10      277.40      244.16     37.38 o 
  20   0  10        9.80       30.04     17.82 o 
  21   0  10      513.32      580.61     56.45 o 
  22   0  10     1553.65     1698.71     95.78 o 
  23   0  10     1029.10     1106.50     78.13 o 
  24   0  10        0.09      -19.13     18.04 o 
  25   0  10      197.87      150.51     32.35 o 
  26   0  10      324.89      412.88     51.22 o 
  27   0  10      722.34      699.32     67.06 o 
  28   0  10       42.07        0.38     18.85 o 
  29   0  10       33.00      -31.88     27.65 o 
   1   1  10      136.45      130.92     11.71 o 
   2   1  10      208.15      186.92     16.80 o 
   3   1  10      953.16     1010.98     29.48 o 
   4   1  10      666.93      670.00     28.37 o 
   5   1  10       45.44       27.62      8.83 o 
   6   1  10      155.17      162.42     19.09 o 
   7   1  10      758.92      745.95     36.89 o 
   8   1  10     3021.86     2999.85     72.80 o 
   9   1  10      156.38      164.89     19.60 o 
  10   1  10     1846.54     1989.59    133.12 o 
  11   1  10     2266.70     2199.52     64.86 o 
  12   1  10     1415.84     1469.23     54.17 o 
  13   1  10       77.46      111.45     40.47 o 
  14   1  10      111.02      130.04     18.89 o 
  15   1  10     4237.15     4037.91    134.66 o 
  16   1  10     3116.85     3079.91     82.51 o 
  17   1  10      307.32      352.08     29.77 o 
  18   1  10       43.13       27.52     13.24 o 
  19   1  10      459.07      446.15     34.19 o 
  20   1  10     1190.80     1237.62     55.99 o 
  21   1  10        0.42       -3.50     13.40 o 
  22   1  10      430.69      414.10     65.86 o 
  23   1  10       53.34       39.65     14.75 o 
  24   1  10      266.55      210.67     25.32 o 
  25   1  10       36.06       26.16     22.07 o 
  26   1  10        0.78      -17.07     15.98 o 
  27   1  10      150.27      125.24     22.20 o 
  28   1  10      132.80      115.35     21.89 o 
  29   1  10       32.89       30.51     15.18 o 
   0   2  10       33.51       32.49     18.02 o 
   1   2  10     3252.14     3063.71     65.64 o 
   2   2  10        0.57        3.96      8.29 o 
   3   2  10     1155.34     1201.92     37.16 o 
   4   2  10       39.80       22.66      9.13 o 
   5   2  10      135.84       98.14     12.44 o 
   6   2  10     1708.75     1736.37    132.96 o 
   7   2  10     1353.71     1326.79     48.55 o 
   8   2  10       15.28       27.10     11.25 o 
   9   2  10       58.57       48.38     11.56 o 
  10   2  10     1695.74     1715.98     56.81 o 
  11   2  10     2186.21     2151.42     64.02 o 
  12   2  10      521.63      459.23     59.30 o 
  13   2  10      349.49      323.98     61.47 o 
  14   2  10       40.39       48.81     28.15 o 
  15   2  10        3.49       25.79     11.73 o 
  16   2  10        1.20       11.05     12.66 o 
  17   2  10     1587.44     1507.53     58.79 o 
  18   2  10      206.07      197.06     23.65 o 
  19   2  10      664.45      593.53     39.21 o 
  20   2  10      826.58      720.77     56.06 o 
  21   2  10      598.96      593.37     54.56 o 
  22   2  10      162.97      210.83     26.16 o 
  23   2  10       49.48      103.73     26.19 o 
  24   2  10        4.81       -7.70     13.33 o 
  25   2  10     1057.69      972.74     53.55 o 
  26   2  10       42.75       66.81     16.97 o 
  27   2  10        7.74       15.13     12.74 o 
  28   2  10        5.67       19.50     13.41 o 
   1   3  10      239.28      247.33     17.83 o 
   2   3  10        7.23        0.11      7.74 o 
   3   3  10       14.71       20.88      9.13 o 
   4   3  10     3278.47     3290.25     61.22 o 
   5   3  10        6.86        3.20     10.55 o 
   6   3  10     3909.52     3921.04     92.24 o 
   7   3  10      856.47      894.75     39.82 o 
   8   3  10      525.51      489.21     30.14 o 
   9   3  10      156.08      163.67     18.94 o 
  10   3  10       63.05       53.97     12.71 o 
  11   3  10      716.56      820.69     58.42 o 
  12   3  10     1031.03     1027.21     62.77 o 
  13   3  10      195.28      217.62     23.21 o 
  14   3  10     4356.97     4490.01     95.33 o 
  15   3  10      350.34      374.60     29.13 o 
  16   3  10      418.95      415.47     46.98 o 
  17   3  10       91.17       91.65     17.18 o 
  18   3  10      995.45      983.20     55.67 o 
  19   3  10        5.09       12.29     11.98 o 
  20   3  10      529.50      475.44     35.01 o 
  21   3  10      201.21      182.30     24.36 o 
  22   3  10     1366.95     1316.57     59.34 o 
  23   3  10       11.19        4.11     14.43 o 
  24   3  10      170.98      178.56     24.15 o 
  25   3  10        7.63       -5.20     19.26 o 
  26   3  10     1206.61     1141.36     59.01 o 
   0   4  10     1520.57     1391.38     73.14 o 
   1   4  10     1087.48      956.02     43.18 o 
   2   4  10       12.28       23.09     11.13 o 
   3   4  10      465.99      450.72     30.13 o 
   4   4  10       81.05       95.13     12.04 o 
   5   4  10      122.82      114.48     15.16 o 
   6   4  10        1.24        2.71      8.41 o 
   7   4  10     1436.34     1451.07     61.65 o 
   8   4  10      749.25      666.10     34.97 o 
   9   4  10       68.22       57.78     12.92 o 
  10   4  10      916.76      917.63     40.69 o 
  11   4  10     1982.93     1993.55     60.60 o 
  12   4  10      108.80       80.84     34.15 o 
  13   4  10      762.02      852.20     80.64 o 
  14   4  10       12.35        3.45      9.37 o 
  15   4  10        1.29       -2.77      9.78 o 
  16   4  10      848.04      811.50     66.52 o 
  17   4  10       14.68       -1.45     16.13 o 
  18   4  10     1123.70     1186.42     82.76 o 
  19   4  10     2554.76     2470.57    119.82 o 
  20   4  10       60.17       61.06     27.24 o 
  21   4  10     2111.79     2228.16    116.95 o 
  22   4  10      156.41      128.65     33.52 o 
  23   4  10       18.93       35.57     23.86 o 
  24   4  10       33.56       27.88     23.38 o 
   1   5  10     1766.12     1658.77     58.01 o 
   2   5  10       44.01       39.32     12.09 o 
   3   5  10      129.67      142.70     25.04 o 
   4   5  10     1506.38     1422.66     77.48 o 
   5   5  10      381.90      318.23     38.88 o 
   6   5  10      599.45      595.32     51.83 o 
   7   5  10       93.24       77.05     21.37 o 
   8   5  10      108.08       78.17     20.58 o 
   9   5  10      412.81      393.13     43.95 o 
  10   5  10      256.95      320.69     40.71 o 
  11   5  10      547.52      585.61     54.32 o 
  12   5  10      241.63      226.86     36.37 o 
  13   5  10        2.00        6.74     15.44 o 
  14   5  10      886.99      863.50     68.20 o 
  15   5  10      205.41      154.85     32.32 o 
  16   5  10       12.75      -19.13     21.27 o 
  17   5  10      827.55      730.25     65.21 o 
  18   5  10      608.27      544.21     58.42 o 
  19   5  10        0.01      -11.38     15.89 o 
  20   5  10      338.84      340.72     47.63 o 
   0   6  10     1793.82     1719.53     84.82 o 
   1   6  10      582.96      624.31     36.80 o 
   2   6  10      193.90      196.43     31.13 o 
   3   6  10      137.55      144.16     28.33 o 
   4   6  10       32.32       24.47     14.51 o 
   5   6  10       91.03      110.93     26.35 o 
   6   6  10       16.98       11.71     15.91 o 
   7   6  10     1490.86     1456.42     82.45 o 
   8   6  10        0.21       13.11     14.57 o 
   9   6  10      188.59      278.95     38.92 o 
  10   6  10      475.86      404.29     46.29 o 
  11   6  10        0.38       15.78     15.79 o 
  12   6  10      382.22      448.82     49.03 o 
  13   6  10       52.48       69.53     17.23 o 
  14   6  10      110.96      105.56     20.75 o 
   1   1  11     1102.10     1046.00     31.26 o 
   2   1  11     1833.71     1711.50     39.82 o 
   3   1  11      115.55      109.43     11.93 o 
   4   1  11       21.11       13.60      8.43 o 
   5   1  11     1044.60     1059.93     37.20 o 
   6   1  11      102.50      118.95     17.12 o 
   7   1  11      795.45      694.23     44.77 o 
   8   1  11      931.85     1000.65     50.31 o 
   9   1  11      387.63      349.77     37.11 o 
  10   1  11     1202.44     1215.50     50.14 o 
  11   1  11        0.82       -3.65     11.63 o 
  12   1  11        0.14      -21.58     14.39 o 
  13   1  11       64.36       64.73     14.72 o 
  14   1  11       41.94       19.17     10.70 o 
  15   1  11      230.25      266.11     26.90 o 
  16   1  11        3.76       10.28     11.27 o 
  17   1  11       95.26       84.48     16.48 o 
  18   1  11      142.79      125.86     19.84 o 
  19   1  11       38.23       56.75     17.36 o 
  20   1  11      628.96      655.52     42.59 o 
  21   1  11      206.68      168.03     24.13 o 
  22   1  11      431.39      482.34     38.22 o 
  23   1  11        3.92       -3.50     13.71 o 
  24   1  11      266.27      229.89     28.21 o 
  25   1  11      519.57      545.74     42.33 o 
  26   1  11      111.17      115.48     22.84 o 
  27   1  11      195.09      232.03     39.98 o 
   0   2  11      365.51      346.18     26.36 o 
   1   2  11      737.39      696.04     25.64 o 
   2   2  11     2216.16     2127.86     51.81 o 
   3   2  11     1890.23     1945.63     49.62 o 
   4   2  11     1308.78     1331.59     41.40 o 
   5   2  11     1574.58     1576.61     45.24 o 
   6   2  11     4592.09     4485.51     91.89 o 
   7   2  11        2.78       -6.36     10.73 o 
   8   2  11      113.40      124.03     17.59 o 
   9   2  11       99.16      101.14     16.29 o 
  10   2  11        6.81       -8.80     11.13 o 
  11   2  11        9.02       -1.53     11.33 o 
  12   2  11     1587.07     1628.92     62.03 o 
  13   2  11     1159.76     1129.79     50.18 o 
  14   2  11       51.31       26.89     12.97 o 
  15   2  11       52.34       35.43     12.63 o 
  16   2  11      247.40      271.96     27.42 o 
  17   2  11      162.04      149.06     33.24 o 
  18   2  11      327.55      284.77     28.10 o 
  19   2  11      107.75       89.34     17.44 o 
  20   2  11      576.28      650.76     42.25 o 
  21   2  11      412.26      365.91     33.48 o 
  22   2  11      231.50      228.35     27.10 o 
  23   2  11      977.68     1047.88     61.58 o 
  24   2  11      176.23      234.83     28.33 o 
  25   2  11      459.51      442.03     38.61 o 
  26   2  11      644.90      704.85     75.76 o 
   1   3  11     2595.07     2564.60     56.61 o 
   2   3  11       77.11       77.90     12.55 o 
   3   3  11       18.63       18.97     12.49 o 
   4   3  11      555.44      559.32     27.38 o 
   5   3  11     2340.57     2419.16     55.81 o 
   6   3  11      307.70      296.88     36.72 o 
   7   3  11     1959.42     2022.63     62.40 o 
   8   3  11      265.80      260.82     23.62 o 
   9   3  11      150.63      133.48     53.02 o 
  10   3  11      559.09      517.55     32.97 o 
  11   3  11      618.71      626.58     36.93 o 
  12   3  11      136.66      137.94     22.24 o 
  13   3  11        0.86       -5.56      9.66 o 
  14   3  11        1.02       16.96     11.18 o 
  15   3  11       65.36       79.58     16.81 o 
  16   3  11      273.73      264.06     26.57 o 
  17   3  11       34.79       13.59     11.28 o 
  18   3  11      276.31      262.49     26.60 o 
  19   3  11      392.11      347.16     31.08 o 
  20   3  11      106.62      153.73     22.56 o 
  21   3  11     1460.62     1530.83     64.89 o 
  22   3  11      284.61      306.62     30.98 o 
  23   3  11        0.15       -7.83     13.75 o 
  24   3  11        8.74       11.24     19.40 o 
   0   4  11       89.57       92.62     24.74 o 
   1   4  11       22.57        2.47     13.43 o 
   2   4  11        2.64       -3.47     11.60 o 
   3   4  11       94.52       69.94     15.23 o 
   4   4  11     1084.80     1103.23     37.72 o 
   5   4  11      323.52      269.82     30.78 o 
   6   4  11       70.87       97.29     15.67 o 
   7   4  11     1343.25     1363.49     55.05 o 
   8   4  11      349.91      337.10     26.13 o 
   9   4  11      192.42      195.39     22.96 o 
  10   4  11        0.54       -5.52     14.83 o 
  11   4  11      147.91      143.78     19.44 o 
  12   4  11     1143.40     1240.92     54.96 o 
  13   4  11       88.22       44.38     13.08 o 
  14   4  11      224.44      287.06     43.25 o 
  15   4  11       87.06      102.69     30.44 o 
  16   4  11      390.75      371.79     47.22 o 
  17   4  11      225.21      209.02     36.05 o 
  18   4  11        7.72       -3.43     19.46 o 
  19   4  11      371.16      340.96     47.62 o 
  20   4  11        7.73       -2.37     16.58 o 
  21   4  11      594.73      692.41     68.36 o 
  22   4  11      213.05      173.14     37.54 o 
   1   5  11      764.84      770.38     41.58 o 
   2   5  11      292.32      264.56     25.72 o 
   3   5  11      346.17      318.80     28.04 o 
   4   5  11     2165.37     2351.87    104.16 o 
   5   5  11        7.95       -2.48     15.39 o 
   6   5  11      284.42      238.12     34.79 o 
   7   5  11       54.10       30.77     17.26 o 
   8   5  11       16.69       11.53     16.48 o 
   9   5  11     2091.34     2226.12    106.01 o 
  10   5  11       82.55       89.48     26.67 o 
  11   5  11       54.62       27.10     18.13 o 
  12   5  11      565.33      536.76     55.82 o 
  13   5  11      444.09      469.26     52.97 o 
  14   5  11      552.38      587.42     58.52 o 
  15   5  11       42.90       44.55     23.15 o 
  16   5  11       67.43       72.02     25.70 o 
  17   5  11      722.51      772.65     69.93 o 
  18   5  11      182.54      201.38     39.12 o 
   0   6  11      239.12      161.47     30.01 o 
   1   6  11      255.00      294.40     61.49 o 
   2   6  11      662.96      638.68     54.88 o 
   3   6  11      537.80      535.39     51.77 o 
   4   6  11       22.77       10.58     13.66 o 
   5   6  11       12.85        7.86     15.67 o 
   6   6  11     1830.44     1991.30     99.42 o 
   7   6  11      181.02      151.23     31.36 o 
   8   6  11       14.91      -33.05     22.03 o 
   9   6  11      257.50      212.55     34.95 o 
  10   6  11      112.78       98.29     25.60 o 
  11   6  11      527.65      546.34     55.45 o 
   0   0  12      561.25      546.72     49.27 o 
   1   0  12     2465.94     2492.01     71.28 o 
   2   0  12      280.25      239.13     24.02 o 
   3   0  12      356.51      295.90     26.39 o 
   4   0  12        0.49       -9.12     12.34 o 
   5   0  12      104.50      134.14     28.39 o 
   6   0  12     2791.34     2845.85    109.73 o 
   7   0  12     2073.46     2091.38     94.91 o 
   8   0  12     3096.55     3193.63    117.86 o 
   9   0  12     1779.60     1956.73     93.85 o 
  10   0  12    20628.75    20904.91    302.80 o 
  11   0  12     8631.66     8602.77    196.02 o 
  12   0  12      323.63      302.51     40.46 o 
  13   0  12      530.75      480.19     49.50 o 
  14   0  12      856.96      962.12     69.38 o 
  15   0  12     2605.38     2677.76    115.75 o 
  16   0  12     5500.56     5966.32    173.69 o 
  17   0  12     4544.73     4320.52    149.34 o 
  18   0  12     2099.12     2284.84    110.40 o 
  19   0  12      912.58      884.08     71.10 o 
  20   0  12     1617.70     1560.85     94.17 o 
  21   0  12      722.68      796.13     69.49 o 
  22   0  12     2143.30     2171.72    113.78 o 
  23   0  12      229.25      197.45     38.66 o 
  24   0  12      257.90      287.10     46.04 o 
  25   0  12      344.62      347.69     49.75 o 
  26   0  12       14.13      -24.04     20.58 o 
   1   1  12     1588.17     1527.62     39.60 o 
   2   1  12      435.43      431.71     22.01 o 
   3   1  12     4356.31     4211.95     67.04 o 
   4   1  12       88.09       85.58     13.57 o 
   5   1  12      120.59      100.84     13.50 o 
   6   1  12       14.60       11.94     11.02 o 
   7   1  12      847.83      815.80     85.06 o 
   8   1  12     3577.25     3462.96    104.99 o 
   9   1  12     2035.13     2033.88     67.05 o 
  10   1  12      350.44      348.18     29.21 o 
  11   1  12     2041.51     2188.08     93.77 o 
  12   1  12        7.16        0.19     12.29 o 
  13   1  12      157.59      173.66     22.28 o 
  14   1  12     2757.60     2734.41     84.82 o 
  15   1  12     2228.52     2310.51     76.14 o 
  16   1  12      531.95      485.79     36.93 o 
  17   1  12     2725.09     2634.40     82.78 o 
  18   1  12      226.47      193.26     24.81 o 
  19   1  12      104.06      120.84     21.83 o 
  20   1  12     1012.19      984.88     53.34 o 
  21   1  12       96.11       82.00     18.81 o 
  22   1  12      246.68      299.25     34.36 o 
  23   1  12      784.48      805.05     50.81 o 
  24   1  12        0.22        3.61     13.75 o 
  25   1  12       75.20       50.27     17.99 o 
   0   2  12       10.45       12.65     10.64 o 
   1   2  12      187.16      242.24     17.02 o 
   2   2  12      404.73      402.06     32.81 o 
   3   2  12      787.08      772.76     46.44 o 
   4   2  12      610.37      619.84     30.39 o 
   5   2  12      229.15      225.21     22.54 o 
   6   2  12      375.34      312.57     37.61 o 
   7   2  12       73.60       61.42     15.12 o 
   8   2  12       24.78       34.70     13.41 o 
   9   2  12      187.29      194.83     22.31 o 
  10   2  12      341.23      384.45     30.58 o 
  11   2  12     1411.52     1457.54     57.90 o 
  12   2  12      193.68      176.01     22.26 o 
  13   2  12      234.11      243.13     25.29 o 
  14   2  12        2.16        4.13     10.45 o 
  15   2  12       18.86       12.25     13.49 o 
  16   2  12        0.86        2.84     10.67 o 
  17   2  12      296.66      305.65     29.42 o 
  18   2  12       59.58       43.06     14.66 o 
  19   2  12      306.59      306.22     30.61 o 
  20   2  12        8.32        7.67     13.26 o 
  21   2  12       93.47       94.47     18.79 o 
  22   2  12      224.45      271.25     32.16 o 
  23   2  12        0.73       25.89     15.93 o 
  24   2  12      133.53       94.42     20.60 o 
   1   3  12      232.44      209.01     18.97 o 
   2   3  12      902.82      883.48     35.73 o 
   3   3  12       42.68       41.43     13.06 o 
   4   3  12      285.67      277.53     23.32 o 
   5   3  12        5.31       -2.90      9.21 o 
   6   3  12       64.22       49.70     12.58 o 
   7   3  12      224.61      252.76     24.25 o 
   8   3  12      213.73      212.21     22.65 o 
   9   3  12      674.21      743.15     40.81 o 
  10   3  12       53.28       83.48     16.20 o 
  11   3  12      174.46      156.92     21.05 o 
  12   3  12      108.85       95.87     24.23 o 
  13   3  12      198.02      213.19     69.60 o 
  14   3  12       75.29      105.49     33.90 o 
  15   3  12      151.67      157.09     21.23 o 
  16   3  12       73.65       42.51     14.25 o 
  17   3  12      570.44      628.76     67.47 o 
  18   3  12      235.69      229.92     26.84 o 
  19   3  12      623.43      670.49     43.33 o 
  20   3  12       91.23      115.12     20.28 o 
  21   3  12      291.76      341.23     32.68 o 
  22   3  12        3.60       -2.60     11.92 o 
   0   4  12        0.98      -13.50     17.92 o 
   1   4  12      263.53      271.64     30.84 o 
   2   4  12      120.69      133.70     20.00 o 
   3   4  12       25.58       22.86     10.97 o 
   4   4  12      412.51      436.06     25.73 o 
   5   4  12      519.08      488.17     32.85 o 
   6   4  12      475.12      431.27     30.71 o 
   7   4  12      373.83      412.48     30.22 o 
   8   4  12       16.24       15.16     10.96 o 
   9   4  12      116.38       88.06     28.82 o 
  10   4  12     1529.70     1525.63     57.52 o 
  11   4  12       75.61       19.00     18.45 o 
  12   4  12      370.73      484.21     53.35 o 
  13   4  12      283.23      291.17     42.70 o 
  14   4  12      720.98      660.25     63.01 o 
  15   4  12      166.68      190.53     37.35 o 
  16   4  12     1982.00     2148.22    114.28 o 
  17   4  12      115.12      115.39     32.45 o 
  18   4  12       44.54       40.65     23.66 o 
  19   4  12       27.06       43.46     25.87 o 
   1   5  12      165.97      161.51     21.74 o 
   2   5  12        5.66        7.34     17.03 o 
   3   5  12     1230.95     1224.94     54.94 o 
   4   5  12      480.41      554.39     54.64 o 
   5   5  12     2704.89     2833.83    120.20 o 
   6   5  12       69.38       61.66     24.23 o 
   7   5  12      349.28      252.53     38.69 o 
   8   5  12       86.76      139.95     30.79 o 
   9   5  12      831.73      904.99     71.73 o 
  10   5  12       94.71      116.56     28.94 o 
  11   5  12      746.66      686.58     63.60 o 
  12   5  12       76.46       83.43     27.30 o 
  13   5  12        0.07        8.92     14.67 o 
  14   5  12      342.96      404.05     50.62 o 
  15   5  12      505.88      528.69     59.47 o 
   0   6  12      720.21      764.30     63.30 o 
   1   6  12        1.37      -18.15     12.10 o 
   2   6  12        4.15       19.02     15.88 o 
   3   6  12      202.40      207.82     35.73 o 
   4   6  12      287.43      339.33     43.06 o 
   5   6  12      196.56      160.90     32.87 o 
   1   1  13     2142.44     2069.49     48.31 o 
   2   1  13        4.02        0.19      8.59 o 
   3   1  13      644.49      651.51     32.29 o 
   4   1  13     1754.55     1803.86     52.63 o 
   5   1  13      184.57      186.17     22.51 o 
   6   1  13       66.88       43.64     14.52 o 
   7   1  13       65.14       42.86     14.38 o 
   8   1  13      942.87      894.38     47.03 o 
   9   1  13       77.41       51.54     15.37 o 
  10   1  13      119.84      125.80     19.85 o 
  11   1  13      708.79      626.10     40.31 o 
  12   1  13       34.81        9.77     20.47 o 
  13   1  13      351.44      358.26     31.65 o 
  14   1  13      141.56      102.91     20.67 o 
  15   1  13      737.26      705.80     44.42 o 
  16   1  13      237.51      254.13     30.38 o 
  17   1  13       25.83       12.53     12.19 o 
  18   1  13      500.07      533.36     40.78 o 
  19   1  13       37.91       14.26     27.46 o 
  20   1  13        0.94       14.24     12.87 o 
  21   1  13      103.47       71.91     18.44 o 
  22   1  13      407.11      327.77     34.49 o 
  23   1  13      172.39      182.06     57.31 o 
   0   2  13     4557.14     4593.51    126.94 o 
   1   2  13      339.98      314.33     23.30 o 
   2   2  13     3895.07     3893.47     76.82 o 
   3   2  13      725.03      710.58     35.12 o 
   4   2  13       12.34       10.75     15.83 o 
   5   2  13      193.67      158.35     21.19 o 
   6   2  13     2603.20     2695.60     78.94 o 
   7   2  13      201.88      249.11     27.17 o 
   8   2  13      823.76      888.24     46.46 o 
   9   2  13       41.12       15.63     10.89 o 
  10   2  13       34.18       28.08     12.42 o 
  11   2  13        0.64       11.15     11.28 o 
  12   2  13        1.32       -1.93     12.06 o 
  13   2  13       45.32       27.42     11.50 o 
  14   2  13      150.06      133.12     22.12 o 
  15   2  13        2.03       -0.30     13.04 o 
  16   2  13      477.29      455.36     36.91 o 
  17   2  13       18.38       26.82     14.66 o 
  18   2  13       37.33       28.07     11.32 o 
  19   2  13        0.20      -18.24     14.23 o 
  20   2  13      399.10      437.05     37.64 o 
  21   2  13      185.41      154.09     24.28 o 
  22   2  13       49.29       45.15     28.13 o 
   1   3  13     1397.91     1395.98     59.04 o 
   2   3  13      188.33      229.54     20.23 o 
   3   3  13        0.12        7.91      9.70 o 
   4   3  13       73.78       85.10     13.42 o 
   5   3  13      896.12      947.55     47.43 o 
   6   3  13       26.46       50.91     33.07 o 
   7   3  13       39.45       35.57     12.13 o 
   8   3  13       20.61       10.20     11.55 o 
   9   3  13      130.64      117.12     18.29 o 
  10   3  13      186.88      219.98     24.85 o 
  11   3  13       75.72       73.48     16.22 o 
  12   3  13      128.60      115.49     19.96 o 
  13   3  13       81.37       60.03     17.18 o 
  14   3  13      483.79      513.24     63.18 o 
  15   3  13      558.06      513.57     47.03 o 
  16   3  13      209.46      275.81     29.96 o 
  17   3  13       94.32       56.10     36.50 o 
  18   3  13      186.89      218.66     26.88 o 
  19   3  13      134.98      190.81     43.11 o 
  20   3  13      296.75      264.07     29.20 o 
   0   4  13      100.42       98.48     27.70 o 
   1   4  13       10.19       28.90     16.81 o 
   2   4  13        1.40       11.53     13.00 o 
   3   4  13       57.88       50.74     16.15 o 
   4   4  13        1.91       15.32     11.95 o 
   5   4  13       27.04       49.37     12.12 o 
   6   4  13      433.58      446.32     33.48 o 
   7   4  13      866.19      874.71     45.79 o 
   8   4  13       84.34       64.65     13.80 o 
   9   4  13       92.94      122.13     30.70 o 
  10   4  13      729.81      862.63     71.18 o 
  11   4  13      702.65      748.06     67.03 o 
  12   4  13       16.10       -7.66     22.37 o 
  13   4  13       78.39       85.35     26.59 o 
  14   4  13      195.20      241.58     42.90 o 
  15   4  13       52.57       15.96     17.05 o 
  16   4  13      228.43      183.85     38.44 o 
   1   5  13     1335.95     1275.29     58.87 o 
   2   5  13      134.81      120.94     21.22 o 
   3   5  13      823.95      785.73     46.48 o 
   4   5  13      436.61      442.27     51.06 o 
   5   5  13       25.01       24.57     15.63 o 
   6   5  13        5.69       23.82     19.55 o 
   7   5  13      885.72      955.63     75.17 o 
   8   5  13      291.90      358.17     48.25 o 
   9   5  13      418.48      371.52     48.20 o 
  10   5  13        3.12       16.13     20.74 o 
   0   0  14      824.85      823.76     65.01 o 
   1   0  14      939.98      944.92     49.04 o 
   2   0  14      929.98      914.43     48.25 o 
   3   0  14      132.09      129.59     20.64 o 
   4   0  14       65.57       97.17     25.11 o 
   5   0  14      444.49      493.09     51.61 o 
   6   0  14      959.96      908.03     68.11 o 
   7   0  14      198.47      185.38     33.61 o 
   8   0  14      300.59      368.23     46.04 o 
   9   0  14       29.37       55.28     25.01 o 
  10   0  14     1155.11     1178.86     80.16 o 
  11   0  14     2518.59     2583.50    118.34 o 
  12   0  14      789.91      931.53     72.88 o 
  13   0  14     2402.63     2401.96    115.10 o 
  14   0  14      123.00       94.44     27.21 o 
  15   0  14     1035.53     1034.99     78.40 o 
  16   0  14      854.32     1048.44     79.33 o 
  17   0  14       17.53        6.67     15.89 o 
  18   0  14      107.96       55.91     21.52 o 
  19   0  14      353.28      408.07     53.04 o 
  20   0  14       80.05       91.55     28.96 o 
  21   0  14       34.00       55.17     25.25 o 
   1   1  14        9.68       16.51      8.63 o 
   2   1  14        1.47       14.87      8.35 o 
   3   1  14      615.51      580.79     32.14 o 
   4   1  14       73.21       63.63     13.94 o 
   5   1  14      116.87      131.18     20.30 o 
   6   1  14       15.24       30.63     16.61 o 
   7   1  14      628.08      585.48     40.02 o 
   8   1  14       70.45       87.35     18.79 o 
   9   1  14     1986.19     2087.40     74.30 o 
  10   1  14      143.04       96.91     18.81 o 
  11   1  14      370.98      332.15     32.50 o 
  12   1  14      508.90      517.63     38.97 o 
  13   1  14        1.30       15.07     15.17 o 
  14   1  14      415.87      485.45     37.91 o 
  15   1  14       56.83       39.48     15.98 o 
  16   1  14       42.56       43.52     15.77 o 
  17   1  14      560.66      540.89     41.62 o 
  18   1  14       33.44       30.59     14.03 o 
  19   1  14       20.05        2.90     13.95 o 
  20   1  14        2.25      -22.01     18.53 o 
  21   1  14      542.08      635.29     55.13 o 
   0   2  14     3859.99     3825.45     97.05 o 
   1   2  14       32.83       27.61     11.38 o 
   2   2  14       34.78       -3.15     15.09 o 
   3   2  14       19.93       15.89      9.55 o 
   4   2  14      775.24      773.71     36.60 o 
   5   2  14      207.05      214.66     32.95 o 
   6   2  14      119.39      128.68     33.86 o 
   7   2  14       35.64       23.42     18.55 o 
   8   2  14      303.22      220.94     25.85 o 
   9   2  14       90.32       71.67     15.98 o 
  10   2  14      498.82      526.07     38.55 o 
  11   2  14      144.55      104.34     26.49 o 
  12   2  14      811.12      815.04     48.03 o 
  13   2  14      220.36      207.63     26.05 o 
  14   2  14       88.87       93.48     18.95 o 
  15   2  14        9.05        6.82     15.52 o 
  16   2  14      182.87      172.87     24.89 o 
  17   2  14        4.64       -2.99     22.02 o 
  18   2  14      741.55      725.25     48.28 o 
  19   2  14       78.37      104.78     22.37 o 
   1   3  14        0.68       15.14     12.21 o 
   2   3  14      403.05      392.42     26.78 o 
   3   3  14     1930.88     1858.70     56.34 o 
   4   3  14       47.42       69.22     20.18 o 
   5   3  14      209.53      226.52     25.17 o 
   6   3  14      185.96      199.59     24.78 o 
   7   3  14      726.62      740.60     44.20 o 
   8   3  14      304.28      315.04     50.75 o 
   9   3  14       96.60       75.68     33.23 o 
  10   3  14      135.91      138.03     22.19 o 
  11   3  14      746.28      806.02     86.38 o 
  12   3  14      129.33      102.25     31.79 o 
  13   3  14      143.96      106.40     19.19 o 
  14   3  14        4.16        7.84     12.12 o 
  15   3  14     1393.50     1448.84    125.94 o 
  16   3  14       30.06       34.89     23.84 o 
  17   3  14      767.03      768.44     48.82 o 
   0   4  14      795.12      852.26     70.11 o 
   1   4  14       55.77       83.36     19.92 o 
   2   4  14      107.32      144.64     22.15 o 
   3   4  14       78.82       75.63     17.50 o 
   4   4  14       88.65       56.17     21.78 o 
   5   4  14      532.99      501.89     36.50 o 
   6   4  14      406.88      399.29     50.61 o 
   7   4  14        1.89      -24.31     22.12 o 
   8   4  14      455.88      513.41     57.91 o 
   9   4  14        2.91        2.18     17.65 o 
  10   4  14      884.98      912.97     76.40 o 
  11   4  14      202.05      212.40     40.23 o 
  12   4  14      102.75       61.83     26.47 o 
  13   4  14      730.77      767.05     72.36 o 
   1   5  14      462.47      435.00     37.14 o 
   2   5  14        0.96      -15.77     13.77 o 
   1   1  15      272.52      271.18     20.09 o 
   2   1  15      157.44      196.79     21.45 o 
   3   1  15       38.97       49.03     12.83 o 
   4   1  15      391.10      445.95     38.55 o 
   5   1  15      264.51      216.77     26.47 o 
   6   1  15        5.41        2.64     11.33 o 
   7   1  15        4.61       19.16     15.88 o 
   8   1  15      185.20      191.16     26.05 o 
   9   1  15       15.55       21.52     15.75 o 
  10   1  15        0.49       -3.68     12.81 o 
  11   1  15      441.35      372.83     39.17 o 
  12   1  15      852.48      863.75     51.57 o 
  13   1  15      190.80      198.78     27.50 o 
  14   1  15      620.17      672.54     46.22 o 
  15   1  15      152.14      157.74     42.28 o 
  16   1  15      220.74      251.93     30.48 o 
  17   1  15        0.48        1.16     12.90 o 
   0   2  15      550.91      562.71     39.98 o 
   1   2  15      388.07      410.02     32.92 o 
   2   2  15      880.15      912.78     41.62 o 
   3   2  15      957.58     1076.62     44.78 o 
   4   2  15       81.36       64.20     17.83 o 
   5   2  15      454.78      454.05     60.99 o 
   6   2  15      479.12      512.04     38.66 o 
   7   2  15       11.58       28.92     14.23 o 
   8   2  15        0.30        3.12     12.13 o 
   9   2  15      894.45      862.41     50.14 o 
  10   2  15       72.54       81.14     19.00 o 
  11   2  15      746.40      868.48     51.88 o 
  12   2  15      124.46      115.39     21.73 o 
  13   2  15      250.43      228.33     28.15 o 
  14   2  15      141.02      143.57     23.07 o 
  15   2  15        0.05        9.19     12.24 o 
  16   2  15        6.76       10.72     22.35 o 
   1   3  15      565.24      555.08     41.36 o 
   2   3  15      599.29      658.14     45.59 o 
   3   3  15        1.20       17.83     10.96 o 
   4   3  15     1687.61     1859.02     71.38 o 
   5   3  15      239.83      251.26     28.78 o 
   6   3  15        3.24      -19.08     14.59 o 
   7   3  15      236.26      218.12     26.53 o 
   8   3  15      557.04      560.01     72.51 o 
   9   3  15       11.91       -4.00     11.75 o 
  10   3  15       49.74       48.42     17.97 o 
  11   3  15       67.59       27.30     13.06 o 
  12   3  15      266.73      245.62     51.65 o 
  13   3  15        8.38        2.36     13.01 o 
   0   4  15       34.20       35.53     22.21 o 
   1   4  15       14.10       31.71     15.33 o 
   2   4  15        0.12       -7.80     12.12 o 
   3   4  15       59.87       62.03     19.20 o 
   4   4  15      165.62      132.90     32.20 o 
   5   4  15      492.36      497.15     59.05 o 
   6   4  15      352.39      386.67     52.80 o 
   0   0  16      129.68      141.74     34.57 o 
   1   0  16       92.89      103.98     19.16 o 
   2   0  16      221.00      234.37     28.58 o 
   3   0  16       74.42      148.67     34.53 o 
   4   0  16       87.75      102.85     28.11 o 
   5   0  16      345.91      286.37     43.52 o 
   6   0  16     1002.48     1116.73     83.39 o 
   7   0  16     1984.30     2043.56    111.42 o 
   8   0  16      117.44      110.41     28.89 o 
   9   0  16        5.92       -6.37     18.30 o 
  10   0  16     1715.84     1816.81    106.78 o 
  11   0  16     2637.14     2685.79    130.35 o 
  12   0  16        9.33       60.74     29.13 o 
  13   0  16     5058.80     5101.97    180.86 o 
  14   0  16      251.52      279.09     46.49 o 
   1   1  16      501.00      517.66     28.63 o 
   2   1  16      351.30      327.08     26.75 o 
   3   1  16      358.78      335.35     27.60 o 
   4   1  16      265.30      232.32     28.87 o 
   5   1  16      114.78      121.16     21.81 o 
   6   1  16      196.05      214.15     26.71 o 
   7   1  16       25.11       18.14     22.58 o 
   8   1  16       27.49       27.43     14.11 o 
   9   1  16      376.35      401.98     36.78 o 
  10   1  16       76.80       27.32     31.20 o 
  11   1  16       21.13       40.44     17.75 o 
  12   1  16     2307.93     2450.15     88.60 o 
  13   1  16      164.20      273.43     33.31 o 
   0   2  16      897.43     1001.92     79.84 o 
   1   2  16       57.31       89.27     15.74 o 
   2   2  16       37.42        5.76     14.01 o 
   3   2  16       30.09       18.41     11.69 o 
   4   2  16        9.91       -5.21     12.42 o 
   5   2  16      334.64      311.97     47.82 o 
   6   2  16       93.14       54.70     16.57 o 
   7   2  16       48.23       72.65     18.80 o 
   8   2  16        1.61        8.36     22.26 o 
   9   2  16        7.81       -5.87     32.02 o 
  10   2  16       45.62       60.66     17.08 o 
  11   2  16      269.11      278.67     31.55 o 
   1   3  16        2.43       10.23     13.33 o 
   2   3  16      328.77      328.77     34.35 o 
   3   3  16      265.30      305.35     33.00 o 
   4   3  16       28.22        8.61     48.69 o 
   5   3  16       24.64       53.75     16.05 o 
   6   3  16       56.54       30.10     15.12 o 
   1   1  17      387.64      352.16     32.52 o 
   2   1  17      401.11      421.72     31.53 o 
   3   1  17      259.08      297.97     43.62 o 
   4   1  17      301.86      320.20     34.63 o 
   5   1  17        3.12      -18.32     13.30 o 
   6   1  17       78.83       56.42     17.59 o 
                                                 
